# Supplementary material for: Quality of experience-aware application deployment in fog computing environments using machine learning
Source: PeerJ Comput Sci. 2025 Sep 5;11:e3143. doi: 10.7717/peerj-cs.3143 (PMC12453864; doi:10.7717/peerj-cs.3143)
Supplement: Supplemental Information 1 [file peerj-cs-11-3143-s001.csv]

Response Time	Availability	Throughput	Successability	Reliability	Compliance	Best Practices	Latency	Documentation	Service Name	WSDL Address
302.75	89	7.1	90	73	78	80	187.75	32	MAPPMatching	http://xml.assessment.com/service/MAPPMatching.asmx?wsdl
482	85	16	95	73	100	84	1	2	Compound2	http://www.mssoapinterop.org/asmx/WSDL/compound2.wsdl
3321.4	89	1.4	96	73	78	80	2.6	96	USDAData	http://www.strikeiron.com/webservices/usdadata.asmx?wsdl
126.17	98	12	100	67	78	82	22.77	89	GBNIRHolidayDates	http://www.holidaywebservice.com/Holidays/GBNIR/Dates/GBNIRHolidayDates.asmx?WSDL
107	87	1.9	95	73	89	62	58.33	93	CasUsers	http://galex.stsci.edu/casjobs/CasUsers.asmx?WSDL
107.57	80	1.7	81	67	78	82	18.21	61	interop2	http://websrv.cs.fsu.edu/~engelen/interop2_2.wsdl
255	98	1.3	99	67	100	82	40.8	4	ehmmpfamService	http://www.ebi.ac.uk/soaplab/emboss4/services/hmm.ehmmpfam.derived?wsdl
136.71	76	2.8	76	60	89	69	11.57	8	WSDBFetchServerLegacyService	http://www.embl-ebi.ac.uk/Tools/webservices/wsdl/WSDbfetch.wsdl
102.62	91	15.3	97	67	78	82	0.93	91	DOTSPackageTracking	http://trial.serviceobjects.com/pt/PackTrack.asmx?wsdl
93.37	96	13.5	99	67	89	58	41.66	93	CommandService	http://www.leadtools.net/Services/CommandService/CommandService.asmx?wsdl
133	86	7.7	95	73	78	84	10.67	9	GoogleSearchService	http://dept-info.labri.fr/~denis/Enseignement/2005-SSECPD/TP08/GoogleSearch.wsdl
221.48	90	10.9	97	53	89	66	37.26	6	AnalysisWSAppLabImplService	http://www.ebi.ac.uk/soaplab/emboss4/services/acd.acdc?wsdl
114	86	16.1	86	73	89	84	67	8	FpMLValidation	http://www.handcoded.com/FpMLValidation.asmx?WSDL
269.83	85	4.5	86	53	89	66	74.96	6	AnalysisWSAppLabImplService	http://www.ebi.ac.uk/soaplab/emboss4/services/protein_motifs.antigenic?wsdl
134.07	84	12.2	85	60	89	69	8.21	4	DiscoveryService	http://superglue.badc.rl.ac.uk/exist/services/Discovery?wsdl
67.5	86	6	86	73	78	80	1.5	95	check	http://ws.cdyne.com/spellchecker/check.asmx?wsdl
131.57	80	2.3	80	53	67	76	6.5	10	Interop	http://mssoapinterop.org/stk/LoggedInteropTyped.wsdl
213.2	88	1.6	96	73	100	84	7.8	36	antigenicService	http://genome.dkfz-heidelberg.de/menu/hobit/embapps/wsdl/antigenic.wsdl
1360	83	10.4	84	83	89	91	3	3	UpdatesService	http://dcregistry.natlib.govt.nz/axis/services/termUpdates?wsdl
108	86	0.7	95	73	78	80	0.33	90	DOTSFraudProtectionLite	http://trial.serviceobjects.com/fpl/FraudProtectionLite.asmx?WSDL
50	72	13.3	72	73	78	84	4	7	XarayaSoap	http://www.aber.com.mk/modules/soapserver/xaraya.wsdl
1069.5	71	3	72	83	89	91	744	36	Mapping	http://xml.nig.ac.jp/wsdl/Mapping.wsdl
132	83	14.3	84	73	78	84	16	63	BlogReaderService	http://www.flash-db.com/services/ws/blogReader.wsdl
265.09	94	10.2	94	73	89	62	48.18	11	SkyNodeWS	http://skyserver.ast.cam.ac.uk/wfc/SkyNodeWS.asmx?wsdl
124.17	94	2.1	98	73	100	80	30.84	37	XFormWebService	http://xform.metaverse.cc/xformservice.asmx?wsdl
408.21	56	5	58	73	78	80	121.46	89	Settings	http://www.obcom.cl/WebServices/Settings.asmx?wsdl
259	97	1.2	99	58	100	75	7.2	32	freakService	http://genome.dkfz-heidelberg.de/menu/hobit/embapps/wsdl/freak.wsdl
408	83	15.2	84	83	89	91	3	6	VersionService	http://passport.sme.gov.cn/services/Version?wsdl
173	46	3.8	47	78	89	89	4.83	93	Personne	http://synergiciel.cecam.net/Cecam.SynergicielV2.Ws/Personne.asmx?WSDL
320.48	86	1.2	86	53	89	66	125.18	10	AnalysisWSAppLabImplService	http://www.ebi.ac.uk/soaplab/emboss4/services/phylogeny_tree_drawing.fdrawgram?wsdl
128.31	91	12.4	97	67	78	82	20.8	91	GBEAWHolidayDates	http://www.holidaywebservice.com/Holidays/GBEAW/Dates/GBEAWHolidayDates.asmx?WSDL
149.67	89	1.1	96	73	78	80	13	8	Tax	http://contest.comteach.ch/tax.asmx?wsdl
672.2	91	7.9	97	73	100	84	9.2	36	infoalignService	http://genome.dkfz-heidelberg.de/menu/hobit/embapps/wsdl/infoalign.wsdl
59.58	77	8.8	78	67	100	77	3.95	3	AWSECommerceService	http://webservices.amazon.com/AWSECommerceService/2005-03-23/US/AWSECommerceService.wsdl
499	83	19.7	84	83	89	91	31	5	ippcService	http://www.env.cz/ippc/wsdl
1334	100	8.3	100	73	100	80	89	32	GetEntertainmentListingsService	http://services.chumcity.net/CityTV/Entertainment/GetEntertainmentListingsService.asmx?WSDL
229.75	86	10.1	95	73	89	84	87.75	90	CEqImageSecure	http://www.quisque.com/fr/techno/eqimage/secure/eqimage.asmx?wsdl
266.83	36	0.9	37	60	89	69	15.91	7	BINDService	http://soap.bind.ca/wsdl/bind.wsdl
49.43	42	10.6	43	73	78	62	6	89	cweather	http://www.mail-archive.com/axis-user@xml.apache.org/msg02797/cweather.wsdl
64.96	18	4.3	18	60	78	79	5.15	1	AmazonSearchService	http://homes.dsi.unimi.it/~santini/FTP/dida/iapp/20032004/datacentric/dtd/AmazonWebServices.wsdl
106.75	90	16.2	96	73	78	80	24.13	93	ArticlesSecure	http://netservice.fossware.com/ArticlesSecure.asmx?WSDL
580.5	72	4.4	72	67	89	72	19	40	ndfdXML	http://www.weather.gov/forecasts/xml/SOAP_server/ndfdXMLserver.php?wsdl
205	73	1.4	74	58	78	80	12	7	Izracun	http://storitve-curs.gov.si/sstoritve/Izracun?WSDL
294.5	87	14.5	95	73	89	62	66	39	IT_x0040_Service_x0020_Webservices	http://www.itatservice.de/itatservice/itatservice9.asmx?WSDL
113.25	88	1.7	96	53	78	66	43.25	41	MorphingLabs	http://www.eherenow.net/engine/transformhere.asmx?wsdl
68.91	19	4.4	20	60	78	79	5.91	2	AmazonSearchService	http://www.echo.eos.nasa.gov/documents/wsdl/extended-services/AmazonWebServices.wsdl
184.67	73	2.7	74	73	89	80	40.84	93	CSearch	http://www.quisque.com/fr/chasses/blasons/search.asmx?WSDL
131.25	70	4.8	70	73	89	84	3.63	10	MathService	http://samples.gotdotnet.com/quickstart/aspplus/samples/services/MathService/VB/MathService.asmx?WSDL
142.5	93	4.4	98	73	78	84	26.75	95	ClientService	http://www.textdisguise.com/TextDisguise/ClientService/ClientService.asmx?wsdl
141.77	56	7.5	56	67	78	77	88.31	86	AddressLookup	http://ws.cdyne.com/psaddress/addresslookup.asmx?wsdl
269.09	85	3.9	85	53	89	66	84.92	2	AnalysisWSAppLabImplService	http://www.ebi.ac.uk/soaplab/emboss4/services/protein_motifs.sigcleave?wsdl
227	88	21.2	96	73	100	84	23	34	SendWM2Mail	http://wm2mail.wmtransfer.com/ws/SendWM2Mail.asmx?wsdl
511.25	77	4.7	78	73	89	84	269.25	91	Conversor	http://www.mundoprogramacion.com/NET/WebServices/Conversor.asmx?wsdl
173	67	0.5	68	73	100	80	1.67	92	MESAClaimsService	http://ipip.europeadeseguros.com/wsdl
645	86	8	86	73	89	80	86.5	64	PluralsightWeather	http://www.pluralsight.com/services/weatherservice/weatherservice.asmx?WSDL
300.12	90	7.9	97	67	78	82	14.88	63	erez3	http://library.dali.dk/erez3/erez?cmd=expand&vtl=soap/erez3.wsdl
1035	71	8.4	72	73	78	88	6	11	PathFinderService	http://www.sephiroth.it/webservices/pathfinder_server.php?wsdl
515.2	86	9.2	95	73	100	84	8.8	37	showalignService	http://genome.dkfz-heidelberg.de/menu/hobit/embapps/wsdl/showalign.wsdl
430.5	40	3.3	40	73	67	84	13.25	61	NewsServices	http://www.cnwust.com/CnWustServices/NewsServices.asmx?wsdl
205.33	90	3.5	97	60	100	74	48.33	28	CurrencyRates	http://ws.strikeiron.com/HouseofDev/currencyrates?WSDL
262.5	92	6.9	97	60	100	74	83.5	5	DNS	http://ws.strikeiron.com/relauto/iplookup/DNS?wsdl
451	23	1.8	24	42	78	74	334.1	7	NamebankServiceService	http://names.ubio.org/soap/index.php?wsdl
207	86	13.5	86	73	89	84	78.5	5	XmlHttpCheck	http://images.loopnet.com/xNet/MainSite/WebServices/XmlHttpUtility/XmlHttpCheck.asmx?WSDL
115	72	12.9	72	83	89	91	4.5	7	ValidateService	http://webservices.imacination.com/validate/Validate.jws?wsdl
184	100	12.1	100	80	78	87	1	9	elewebdir	http://www.gardatrentinonline.it/servizi/elewebdir.asmx?WSDL
119.33	86	1.2	95	73	78	84	1.66	6	WebSitePulseService	http://www.websitepulse.com/wsdl/wsp.wsdl
166.67	75	1.2	75	67	78	77	7.84	38	MoneyCentralRemote	http://office.microsoft.com/Research/Providers/MoneyCentral.asmx?WSDL
241.5	78	7.7	79	67	89	72	71.5	10	AMIWebServiceService	http://www.usatlas.bnl.gov/~dladams/dial/releases/1.10/dial/dial_ws_ami/gsoap/dial_ws_ami.wsdl
301.8	98	1.2	100	73	100	84	8.2	31	cuspService	http://genome.dkfz-heidelberg.de/menu/hobit/embapps/wsdl/cusp.wsdl
300.6	100	1.4	100	67	100	82	42.6	1	vrnaduplexService	http://www.ebi.ac.uk/soaplab/emboss4/services/nucleic_rna_folding.vrnaduplex.derived?wsdl
227.6	86	14.5	95	73	100	84	10.6	39	distmatService	http://genome.dkfz-heidelberg.de/menu/hobit/embapps/wsdl/distmat.wsdl
617.67	88	7.1	96	73	100	84	13.67	11	ViewCountService	http://www.gameblog.cn/WebService/ViewCountService.asmx?wsdl
151.33	97	6.9	99	73	78	84	8.66	6	GoogleSearchService	http://tag.u-strasbg.fr/~genaud/tutorial/sd/cvs/src/soap/wsdl/GoogleSearch.wsdl
115	83	22.3	84	83	89	91	4	5	EmptySA	http://www.mssoapinterop.org/asmx/WSDL/emptysa.wsdl
42.5	72	13.1	72	73	78	84	3.5	8	XarayaSoap	http://xaraya.open-world.com.ve/modules/soapserver/xaraya.wsdl
179	85	1.1	95	60	100	74	47	76	BusinessOrGovernmentalLookup	http://ws.strikeiron.com/RatchetSoft.StrikeIron/BusinessOrGovernmentalLookup?WSDL
179.29	87	2.6	95	60	89	69	26	40	CurriculumOnlineProviderService	http://providers.curriculumonline.gov.uk/ResourceSubmissionWS/curriculumonlineProviderService.asmx?wsdl
3610.2	96	1.4	99	67	100	77	6.4	97	USDAData	http://ws.strikeiron.com/USDAData?WSDL
123	96	14.6	99	83	89	91	68.5	6	UniquesubsService	http://www.vbi.vt.edu/~pathport/services/wsdls/uniquesubs.wsdl
198.5	72	15.1	72	83	89	91	6	4	SerClsPeticionSOAPTPVPCservice	http://sas-d.sermepa.es/TPV_PC/wsdl/SerClsEntradaTPVPCv3d0.wsdl
265.4	99	1.5	100	67	100	82	35.2	11	etandemService	http://www.ebi.ac.uk/soaplab/emboss4/services/nucleic_repeats.etandem.derived?wsdl
130.33	63	7.8	63	73	78	84	14.66	65	NewsReaderService	http://www.flash-db.com/services/ws/newsReader.wsdl
100	94	36.3	98	73	100	84	1	1	HelloWorld	http://www28.brinkster.com/krhtraining/HelloWorld.asmx?wsdl
196	69	9.7	70	73	78	80	44.75	94	Palio_x0020_di_x0020_Siena	http://www.ilpalio.siena.it/Palio.asmx?wsdl
47.27	61	20.3	62	67	78	82	2	3	AmazonSearchService	http://www.comp.mq.edu.au/units/tech854/lectures/week11/AmazonWebServices.wsdl
431.33	85	9.4	95	67	78	72	6.66	8	ChartReq	http://webservices.iress.com.au/xmldata/200304/wsdl/ChartReq.wsdl
43	47	3.6	47	80	100	83	5.17	95	MessengerServiceAPI	http://johndunning.com/yahoo/messengerapi.wsdl
215.6	91	15.9	97	73	100	84	5.4	37	showorfService	http://genome.dkfz-heidelberg.de/menu/hobit/embapps/wsdl/showorf.wsdl
271	63	2.7	64	67	89	72	152	84	AddressManager	http://arcweb.esri.com/services/v2/AddressManager.wsdl
215.5	95	3.6	95	78	50	89	15	11	interopLab	http://www.whitemesa.net/wsdl/interop.wsdl
107	83	31.3	84	73	100	84	3	7	AreaService	http://www.eclipse.org/webtools/jst/components/ws/M3/tutorials/resources/TopDownWebService/AreaService.wsdl
122	90	3.9	97	73	78	80	1	94	UPSRates	http://mackeybros.com/WebServices/UPSRates.asmx?wsdl
307.75	71	2.1	71	73	78	84	2.37	4	MathService	http://aspalliance.com/quickstart/aspplus/samples/services/MathService/VB/MathService.asmx?wsdl
498.5	91	4.8	91	60	89	82	31.17	7	grtnwsSOAP	http://digilander.libero.it/kobayashison/bilaterali.wsdl
283.74	86	3.3	87	53	89	66	96.78	5	AnalysisWSAppLabImplService	http://www.ebi.ac.uk/soaplab/emboss4/services/protein_composition.checktrans?wsdl
136.94	26	3.1	26	67	78	82	4.44	64	interop	http://soap.fmui.de/interop.wsdl
210	89	15.7	96	73	100	84	5.8	38	extractfeatService	http://genome.dkfz-heidelberg.de/menu/hobit/embapps/wsdl/extractfeat.wsdl
91.8	97	24.7	99	73	78	84	8.8	10	SendCustomForm	http://www.judypipkin.com/Apps/WebService/SendCustomForm.asmx?WSDL
1314.75	78	3.5	79	73	78	84	30.75	5	WSTCoffeeService	http://www.ebi.ac.uk/Tools/webservices/wsdl/WSTCoffee.wsdl
334.71	43	4.4	43	73	89	75	14.85	1	ESVService	http://www.gnpcb.org/esv/share/soap/?wsdl
146.08	57	10.2	59	53	89	71	52.93	88	MessageGroupService	http://www.fmnsoft.com/MessageGroupService.asmx?wsdl
266.92	72	1.4	72	80	100	83	2.34	2	processParticipant	http://covarm.tvu.ac.uk/processParticipant/wsdl/processParticipantSOAP.wsdl
305.4	93	12.2	98	73	100	84	7.8	42	sixpackService	http://genome.dkfz-heidelberg.de/menu/hobit/embapps/wsdl/sixpack.wsdl
2561.33	87	1.2	96	67	78	72	28	40	CashFlowPresentValues	http://www.webservicex.net/cashflow.asmx?WSDL
388.5	73	2	73	58	100	72	1	97	ETP	http://www.mpay24.com/soap/etp/1.3/ETP.wsdl
239.33	88	9	96	83	78	91	7	7	EdmServiceService	http://api.veritate.net/axis/services/EdmService?wsdl
154	90	23.9	97	73	78	80	9	9	SOAPSend	http://www.mxtelecom.com/uk/html/uk/tech/sms/xml/wapmx-sms.wsdl
297.38	71	1.9	72	73	89	75	6.38	66	AccountServiceNoHeader	http://www.esendex.com/secure/messenger/soap/AccountServiceNoHeader.asmx?wsdl
542.87	26	4.4	26	53	100	66	32.94	32	ReviewRequestManager	http://isb.oio.dk/oioservice/service/public/3/restricted/reviewrequestmanager.asmx?WSDL
83.33	39	1.7	40	80	78	78	1	63	replicaCatalogService	http://lqcd.jlab.org/wsdl/replica.wsdl
332.25	78	5.9	78	73	89	88	140.25	92	OECD.Stat_x0020_SDMX_x0020_web_x0020_service	http://stats.oecd.org/OECDStatWS_SDMX/SDMX.asmx?WSDL
239.22	85	7.7	86	53	89	66	53.22	12	AnalysisWSAppLabImplService	http://www.ebi.ac.uk/soaplab/emboss4/services/information.whichdb?wsdl
401.62	86	8.1	95	60	78	74	0.77	61	XigniteExchanges	http://www.xignite.com/xExchanges.asmx?WSDL
114	86	17.9	86	73	89	84	3	8	Service1	http://www.smileyberks.com/webservices/SmileyWebServices/Service1.asmx?wsdl
320.4	89	12.3	96	73	100	84	9.2	35	coderetService	http://genome.dkfz-heidelberg.de/menu/hobit/embapps/wsdl/coderet.wsdl
223	91	3.9	97	73	100	84	33.4	4	acdtableService	http://www.ebi.ac.uk/soaplab/emboss4/services/acd.acdtable.derived?wsdl
2123	100	8.8	100	73	100	84	4	2	Service1	http://www.agiledeveloper.com/venkat/wsmay2005/Service1.asmx?wsdl
240.6	86	1.2	95	73	100	84	11	37	recoderService	http://genome.dkfz-heidelberg.de/menu/hobit/embapps/wsdl/recoder.wsdl
532.75	78	5.5	78	67	89	72	26	7	AMIWebServiceService	http://www.usatlas.bnl.gov/~dladams/dial/releases/1.00/dial/dial_ws_ami/gsoap/dial_ws_ami.wsdl
290.3	86	4.4	86	53	89	66	97.47	4	AnalysisWSAppLabImplService	http://www.ebi.ac.uk/soaplab/emboss4/services/protein_2d_structure.pepcoil?wsdl
233.2	97	2.1	99	73	100	84	7.4	32	newcpgseekService	http://genome.dkfz-heidelberg.de/menu/hobit/embapps/wsdl/newcpgseek.wsdl
109.6	99	19.3	100	73	78	62	1	94	NewsNArticles	http://www.perfectxml.com/WebServices/NewsNArticles/Updates.asmx?WSDL
1021.5	65	3.1	65	73	89	75	4.83	66	RecommendationService	http://developer.statsbiblioteket.dk/netbibservices/services/Recommendation?wsdl
197	95	0.8	98	58	100	75	6	35	tcodeService	http://genome.dkfz-heidelberg.de/menu/hobit/embapps/wsdl/tcode.wsdl
333	83	14.9	84	83	89	93	6	7	BankValSOAP	http://www.bankval.co.uk/BankValgetdetail.wsdl
496.43	48	0.8	48	67	89	72	338.86	90	PoiManager	http://arcweb.esri.com/services/v2/PoiManager.wsdl
239.05	97	8.8	99	67	78	77	37.38	3	StreamContentService	http://api.playstream.com/3.0/StreamContentService.asmx?wsdl
2440.33	71	1.1	72	67	78	77	1883.33	6	GeocoderService	http://www.nowwhereroute.com/webservices/quicklocate.asmx?WSDL
203	57	1.2	59	67	89	72	110.5	83	AddressFinder	http://arcweb.esri.com/services/v2/AddressFinder.wsdl
261	36	0.9	37	60	89	69	13.67	12	BINDService	http://soap.bind.ca/bind.wsdl
148.56	99	2.3	100	73	89	75	98.67	9	BtblastService	http://staff.vbi.vt.edu/pathport/services/wsdls/pathport/btblast.wsdl
311.25	56	7	56	83	89	91	7	24	OMIM	http://xml.nig.ac.jp/wsdl/OMIM.wsdl
115	83	22.8	84	73	100	84	4	11	AreaService	http://www.eclipse.org/webtools/jst/components/ws/0.7/tutorials/TopDownWebService/srcfiles/AreaService.wsdl
180	95	14.6	99	73	100	84	23.5	88	LetterSoup	http://regomnet.de/lettersoup.asmx?WSDL
4207.5	92	1.1	92	80	89	83	3881.25	11	WSDLInteropTestDocLitService	http://soapclient.com/interop/doclitparam.wsdl
136.71	90	3.8	97	60	78	74	5.23	93	XigniteRegistration	http://www.xignite.com/xRegistration.asmx?wsdl
293.5	70	2.5	70	73	89	80	13.5	95	SendContentServiceNoHeader	http://www.esendex.com/secure/messenger/soap/SendContentServiceNoHeader.asmx?wsdl
162.25	78	9.1	78	73	89	84	7.25	93	HolaMundoWebS	http://www.elguille.info/NET/WebServices/HolaMundoWebS.asmx?wsdl
689.42	34	1.1	34	67	89	72	236.75	87	Report	http://arcweb.esri.com/services/v2/Report.wsdl
120	87	24.2	95	67	89	82	2	7	interopLabEchoHeader	http://mssoapinterop.org/stkV3/InteropC.wsdl
490.5	89	4.1	96	73	100	80	4.5	9	PeopleWS	http://people.epfl.ch/wsdl/PeopleWS.wsdl
1041	83	12.8	84	73	89	75	5	11	Presidential Election Results 2004	http://dietrich.ganx4.com/president/server.php?wsdl
335.5	78	3.6	79	73	78	80	81	8	ContainerTrackingWebService	http://www.vit.org/WebServices/ContainerTrackingWebService.asmx?WSDL
383.2	98	2.1	100	73	100	84	6.2	39	redataService	http://genome.dkfz-heidelberg.de/menu/hobit/embapps/wsdl/redata.wsdl
510	100	13.9	100	73	100	80	1	3	XCShopService	http://www.xcshop.com/services/xcshopservice.asmx?wsdl
316.07	32	1	32	60	89	69	225	94	MapImage	http://arcweb.esri.com/services/v2/MapImage.wsdl
270.5	95	19.1	98	78	89	89	4.5	2	SOAPFaultService	http://www.whitemesa.net/wsdl/r4/soapfault.wsdl
464.62	40	3.6	40	78	78	89	16.12	6	ThaiSQL	http://www.thaisql.com/ws/dotnet/webservices.asmx?wsdl
250.4	93	2	98	50	100	72	45.4	6	pepnetService	http://www.ebi.ac.uk/soaplab/emboss4/services/display.pepnet.derived?wsdl
411.83	85	0.4	86	53	89	66	142.96	10	AnalysisWSAppLabImplService	http://www.ebi.ac.uk/soaplab/emboss4/services/nucleic_rna_folding.vrnacofoldconc?wsdl
171	83	18.6	84	80	78	87	5	5	SearchCuroCustomerService	http://intnpp.post.ch/EPPWS-web-services/wsdl/EPPWSint.wsdl
115	96	28	99	73	100	84	1	8	Compound2	http://mssoapinterop.org/asmx/WSDL/compound2.wsdl
389	84	1	84	67	89	82	289	10	PhoneService	http://teleauth.com/phone/service.wsdl
724.82	99	4.7	100	60	89	69	13.53	5	SmsGatewayService	http://www.directsms.com.au/info/api/SmsGateway-HTTP.wsdl
104.5	85	15.6	95	73	89	62	46.5	92	UserService	http://leadtools.net/Services/UserService/UserService.asmx?wsdl
292	83	16.6	84	58	89	80	5	4	SurchargeRegisterService	http://www.apir.com.au/apir/docs/wsdl/SurchargeRegister.wsdl
144.5	96	22.3	99	67	78	72	19.5	6	RouteCalculationService	http://www.viamichelin.com/ws/services/RouteCalculation?wsdl
193.6	67	3.4	67	73	89	84	23.4	40	NWs	http://www.piccadillyhotel.it/NWs.asmx?wsdl
1423.5	47	2.2	47	78	89	89	162.5	7	ISMSServiceservice	http://sms.idws.com/soap/smsservice.dll/wsdl/ISMSService
42.5	72	13.2	72	73	78	84	2	12	XarayaSoap	http://www.taxconsult.si/tc/html/ws.php?wsdl
570.5	99	8.3	99	67	100	83	484	3	Compound1	http://www.soapclient.com/interop/compound1.wsdl
500.71	92	2.2	93	67	89	58	233.85	86	MFundsService	http://www.spk.gov.tr/webservices/MutualFundsPortfolioValues/MFundsService.wsdl
136	83	21.4	84	83	78	91	6	11	EmailValidation	http://ws.xwebservices.com/XWebEmailValidation/V2/XWebEmailValidation.wsdl
324	86	23.1	95	73	100	80	21	2	DownloadService	http://www.samsung.com/th/support/WcmsService/DownloadService.asmx?WSDL
1316.17	75	1.2	75	73	78	84	81	12	WSEmbossService	http://www.embl-ebi.ac.uk/Tools/webservices/wsdl/WSEmboss.wsdl
284.65	86	3.1	86	53	89	66	96.22	2	AnalysisWSAppLabImplService	http://www.ebi.ac.uk/soaplab/emboss4/services/phylogeny_molecular_sequence.fdnainvar?wsdl
3484	87	5.8	96	73	100	84	4	41	OddFactWebService	http://www.greatexpertise.com/OddFact/OddFact.asmx?wsdl
119	61	2.9	62	53	67	71	5	6	Interop	http://mssoapinterop.org/stkV3/InteropTyped.wsdl
113.75	100	1	100	73	78	84	6.75	38	Sample	http://startvbdotnet.com/web/sample2.asmx?wsdl
63.8	99	18.1	100	73	78	84	1.8	95	DataEnhancement	http://www.strikeiron.com/WebServices/dataenhancement.asmx?WSDL
180	83	13.5	84	73	78	84	7	9	eFetchService	http://www.ncbi.nlm.nih.gov/entrez/eutils/soap/v1.0/efetch.wsdl
1296	86	6.9	86	73	78	80	1	5	Phonebook	http://www.barnaland.is/dev/phonebook.asmx?WSDL
352	98	21.5	100	58	89	75	1	7	AdminService	http://passport.sme.gov.cn/passport/services/AdminService?wsdl
125	100	17.4	100	67	78	82	2	39	CPP_Status_Request	http://soap.cpp.com/CppSoapRequests/CppStatusRequest.asmx?wsdl
1987	56	1.9	57	60	89	79	7.73	89	DatasetBrowser	http://stats.oecd.org/oecdstatws/datasetbrowser.asmx?wsdl
724	85	13.1	95	50	89	72	2	8	TransportService	http://www.aimms.com/TransportService/ProxyRole.wsdl
585.5	97	1	99	60	100	74	19.5	77	ResidentialLookup	http://ws.strikeiron.com/ResidentialLookup3?WSDL
470	99	0.5	100	60	100	79	14	9	ZacksConsensus	http://ws.strikeiron.com/ZacksConsensus?WSDL
227	92	0.9	97	58	100	75	8	34	plotorfService	http://genome.dkfz-heidelberg.de/menu/hobit/embapps/wsdl/plotorf.wsdl
252.35	85	5.3	86	53	89	66	53.96	6	AnalysisWSGowlabImplService	http://www.ebi.ac.uk/soaplab/wsdl/graphics__dot.wsdl
551.79	80	1.8	81	53	67	76	6.93	8	Interop	http://www.mssoapinterop.org/stk/InteropTyped.wsdl
58	95	16	98	73	78	80	1	5	search	http://www.db3nf.com/counter/search.asmx?WSDL
718	86	3.3	87	67	78	82	54.5	2	VSOiService	http://vso.nascom.nasa.gov/API/vso.wsdl
67.25	56	15.5	56	78	89	89	4	10	WMLP	http://www.witsml.org/api/130/WMLP.WSDL
130.14	88	20.5	96	80	78	83	19.28	1	ShoppingCartTest	http://enterconnect.enterpulse.com/WorksiteIntegrationPortal/WebServices/ShoppingCartTestContract.wsdl
204.6	96	1.9	99	58	100	75	7.8	33	findkmService	http://genome.dkfz-heidelberg.de/menu/hobit/embapps/wsdl/findkm.wsdl
339	87	11.7	95	67	78	72	48	3	TRMDemoBPService	http://140.115.51.161:8080/bpelengine/services/TRMDemoBP?WSDL
305.8	88	13.5	96	58	100	75	6	33	dotmatcherService	http://genome.dkfz-heidelberg.de/menu/hobit/embapps/wsdl/dotmatcher.wsdl
56	97	9	99	73	78	84	1	35	BookInfoService	http://edi.btol.com/bookinfoservice/bookinfoport.asmx?wsdl
100	99	19.8	100	73	100	84	30.5	2	WHOIS	http://www.unpicked.com/webservices/whois/whois.asmx?wsdl
789.8	98	2.2	95	73	89	62	593.2	4	Servicio_C_de_Calidad	http://eriste.aragob.es/WebServiceCdeCalidad/CdeCalidad.asmx?WSDL
324.67	97	4.1	98	80	78	87	77.67	42	captchaWebService	http://www.axisebusiness.com/adnano/codesamples/captcha/captchaWebService/captchaWebService.asmx?wsdl
149.67	86	11.2	95	73	100	84	82	3	LookingForStrategyServices	http://www.superderivatives.com/FX/LookingForStrategy/LookingForStrategyServices.asmx?wsdl
417	86	6.5	86	73	100	84	230	5	NewsWebSvc	http://www.01191.com/WebService/01191newsXML.asmx?wsdl
60.05	77	9.1	77	67	100	77	4.1	11	AWSECommerceService	http://webservices.amazon.com/AWSECommerceService/2004-11-10/AWSECommerceService.wsdl
143.33	88	15.7	88	73	100	80	8.66	61	RouteFinder	http://www.arcwebservices.com/services/v2006/RouteFinder.wsdl
501.79	28	4.8	28	73	67	80	88.36	40	JanusSvc	http://www.rsdn.ru/ws/Janus.asmx?WSDL
274.52	86	4.3	86	53	89	66	87.3	11	AnalysisWSAppLabImplService	http://www.ebi.ac.uk/soaplab/emboss4/services/edit.seqretsplit?wsdl
116	89	12.9	89	67	78	72	1.5	7	WSDLInteropTestRpcEncService	http://www.mssoapinterop.org/asmx/WSDL/WSDLInteropTestRpcEncService.wsdl
667.11	38	2.1	38	73	89	75	82	39	SPRACI	http://www.spraci.com/services/soap/index.php?wsdl&gg
163	91	33.2	97	73	100	84	1	6	SignatureVerification	http://www.securexml.net/SecureXML/SecureXML.asmx?wsdl
146.5	90	17.6	97	73	100	80	3	8	SynonymsService	http://wortschatz.uni-leipzig.de/axis/services/Synonyms?wsdl
127	90	23.1	96	67	100	83	9	10	Compound1	http://www.whitemesa.com/r3/compound1.wsdl
134.08	97	15.4	99	73	100	84	10.16	20	NSVMCachingAPI	http://www.yataka.com/NSVMCachingAPI/NSVMCachingAPI.asmx?WSDL
597.5	98	3.7	100	60	100	74	43.5	66	PhoneValidator	http://ws.strikeiron.com/DesertSoft/PHONEval?WSDL
182.33	100	11.6	100	73	100	84	63.33	91	PolicyDocuments	http://www.titleinfo.com/DocumentWebService/PolicyDocuments.asmx?wsdl
121.67	99	9.6	100	73	100	84	0.67	65	TravelCodesTranslator	http://copyws.cendant.com/B2BGateway/service/TravelCodesTranslator?WSDL
219.2	85	0.9	95	58	100	75	7.6	36	hmomentService	http://genome.dkfz-heidelberg.de/menu/hobit/embapps/wsdl/hmoment.wsdl
175	92	4.3	97	73	78	84	13	2	LVISWebService	http://lviswebservice.rijwijzer.nu/lviswebservice.asmx?wsdl
135.67	93	2.4	98	58	67	75	21.84	5	DimeInterop	http://www.mssoapinterop.org/stkV3/dime/dime-doc.wsdl
334	92	1.5	97	67	100	82	38.8	11	fdnadistService	http://www.ebi.ac.uk/soaplab/emboss4/services/phylogeny_molecular_sequence.fdnadist.derived?wsdl
51.5	100	1.8	100	73	78	80	2	32	MedicareData	http://www.strikeiron.com/webservices/medicaredata.asmx?WSDL
207.2	85	1.1	95	73	100	84	7	36	btwistedService	http://genome.dkfz-heidelberg.de/menu/hobit/embapps/wsdl/btwisted.wsdl
4480.8	52	1	53	50	78	66	1652.4	8	LocalSearchSrvService	http://freemosp.51ditu.com/wsdl/LocalSearchSrv.wsdl
154	71	14.4	72	73	89	80	5.5	5	retsinfoService	http://rep.oio.dk/retsinfo.dk/xml/wsdl/2003/12/15/RETSINFO_Api_Resolved.wsdl
123.92	97	15.6	99	73	100	80	15.5	1	EditService	http://www.flexwiki.com/editservice.asmx?WSDL
669.1	56	1.3	57	60	89	69	3.2	64	premiumuser package	http://www.gamepro.de/webservice/premiumusers/premiumuser.cfc?wsdl
243	98	25.6	100	73	100	84	1	6	eSynapsFeed	http://www.esynaps.com/WebServices/eSynapsFeed.asmx?wsdl
126.67	94	9.5	98	73	100	84	0.67	94	BagsOnNet	http://www.bagsonnet.com/Services/BagsOnNet.asmx?wsdl
114.5	95	14.2	99	67	78	77	0.6	93	XigniteNews	http://xignite.com/xNews.asmx?wsdl
65.4	92	6.8	92	67	100	77	8.25	3	AWSECommerceService	http://webservices.amazon.co.uk/AWSECommerceService/AWSECommerceService.wsdl
196	88	9.8	96	73	78	84	37	8	sample	http://www.startvbdotnet.com/aspsite/webservices/sample1.asmx?wsdl
148.95	89	10.8	96	67	100	77	6.73	10	EcMSoapBridgeService	http://webservices.ecircle-ag.com/soap/ecm.wsdl
166.63	99	9.6	100	67	100	82	33.55	58	HR-XML_x0020_Validation_x0020__x0028_2006-02_x0020_release_x0029_	http://testbed.hr-xml.org/validate200602.asmx?wsdl
306.8	90	12.7	97	73	100	84	9	35	mergerService	http://genome.dkfz-heidelberg.de/menu/hobit/embapps/wsdl/merger.wsdl
223.6	100	0.7	100	73	100	84	6	37	skipseqService	http://genome.dkfz-heidelberg.de/menu/hobit/embapps/wsdl/skipseq.wsdl
229.79	89	7.4	89	67	100	77	41.32	2	AWSECommerceService	http://webservices.amazon.com/AWSECommerceService/2005-03-23/DE/AWSECommerceService.wsdl
219	56	10.4	56	60	78	69	67	40	lister	http://rep.oio.dk/bm.dk/xml/schemas/2003/07/14/lister.wsdl
236.67	63	6.4	63	53	89	66	8.67	67	SubjectBrowserService	http://www.statsbiblioteket.dk/netbibservices/services/SubjectBrowser?wsdl
460	56	2.6	57	60	78	79	107.5	9	IAddress2service	http://webservices.hanft.de/wsdl/IAddress2
248.8	88	1.1	96	67	100	82	42.4	8	trimestService	http://www.ebi.ac.uk/soaplab/emboss4/services/edit.trimest.derived?wsdl
220.6	90	1.3	96	73	100	84	9.2	37	btwistedService	http://genome.dkfz-heidelberg.de/menu/hobit/embapps/wsdl/btwisted.wsdl
242.4	89	1.1	96	73	100	84	7.6	34	prophetService	http://genome.dkfz-heidelberg.de/menu/hobit/embapps/wsdl/prophet.wsdl
257.5	100	3.4	100	73	78	84	1	35	IntegrateServiceService	http://webservices.wolfram.com/services/Integrator/Integrate.m?wsdl
170	85	3.1	95	60	100	79	48.25	87	CaptchaService	http://ws.strikeiron.com/textdisguise/CaptchaService?WSDL
87.14	87	20.5	95	67	89	58	0.71	41	MemberServices	http://www.keybrick.net/webservices/members.asmx?wsdl
219	99	16.4	99	80	100	83	1	2	notification	http://covarm.tvu.ac.uk/notification/wsdl/notificationSOAP.wsdl
122	86	14.5	86	67	78	82	3	4	interopLabEchoHeader	http://mssoapinterop.org/asmx/header.asmx?wsdl
228.6	100	14.1	100	73	100	84	9.8	36	transeqService	http://genome.dkfz-heidelberg.de/menu/hobit/embapps/wsdl/transeq.wsdl
187.75	64	8.1	65	73	78	75	63	86	Beheer	http://www.icstats.nl/webservices/beheer.asmx?wsdl
184.74	62	7.9	62	67	67	77	19.3	10	v40	http://www.smartlaunch.net/Software/Releases/v4.0/v40.asmx?WSDL
1104.67	47	3.1	47	83	89	91	29.84	1	VizieRService	http://cdsws.u-strasbg.fr/axis/services/VizieR?wsdl
276	88	1.6	96	67	100	82	32.8	4	stretcherService	http://www.ebi.ac.uk/soaplab/emboss4/services/alignment_global.stretcher.derived?wsdl
316.3	84	2	85	53	89	66	120.13	12	AnalysisWSAppLabImplService	http://www.ebi.ac.uk/soaplab/emboss4/services/alignment_local.wordmatch?wsdl
63.25	98	25.6	100	67	78	66	10.25	30	SIAP	http://skyserver.sdss.org/vo/dr2siap/SIAP.asmx?wsdl
140.5	97	18	99	73	78	84	50	40	PipelineManagerALE	http://webservices.katabat.com/pipelines/pipemanagerale.asmx?WSDL
167.5	86	16.1	86	73	78	84	2	91	CalcService	http://www.mathertel.de/AjaxEngine/S01_AsyncSamples/CalcService.asmx?wsdl
287.22	86	5.5	86	53	89	66	77.57	7	AnalysisWSAppLabImplService	http://www.ebi.ac.uk/soaplab/emboss4/services/nucleic_motifs.fuzztran?wsdl
244	86	26.7	95	83	100	91	2	9	HelloOpenSOAP	http://www.opensoap.jp/package/samples/Hello/HelloService.wsdl
1138.33	88	4.7	88	73	100	80	402.33	11	FindBlankWS	http://blank.bisc.by/blank/WEB.WebServ.CLS?WSDL=1
154	98	14	99	73	100	80	3	4	BaseformService	http://wortschatz.uni-leipzig.de/axis/services/Baseform?wsdl
1226	91	6.3	97	73	100	84	3	12	Personalizer	http://ws.acrosscommunications.com/Personalizer.asmx?wsdl
55.5	81	19.1	82	73	100	80	4.75	3	AmazonHistoricalPricing	http://ahp.amazonaws.com/AmazonHistoricalPricing/2005-10-19/AmazonHistoricalPricing.wsdl
287.22	85	3.5	86	53	89	66	101.05	5	AnalysisWSAppLabImplService	http://www.ebi.ac.uk/soaplab/emboss4/services/nucleic_cpg_islands.cpgreport?wsdl
283	83	20.3	84	73	89	75	13	4	Departements	http://tic01.tic.ec-lyon.fr/xmlraw/~muller/cours/websrv/be/Departements.wsdl
825.8	90	5.9	91	60	78	69	123.2	6	Schedule	http://webservices.aeroflot.aero/flightSearch.wsdl
335.58	65	8.9	66	73	78	80	3.75	11	DataTypes	http://aspalliance.com/quickstart/aspplus/samples/services/DataTypes/VB/DataTypes.asmx?wsdl
224	78	3.9	79	73	78	84	1.75	96	NumberGuess	http://www.gama-system.com/webservices/numberguess.asmx?wsdl
581	83	15.6	84	50	89	66	116	2	GetPersonInfoService	http://oscar.snapps.com/portal.nsf/GetPersonInfoComplex?WSDL
130.75	56	10.8	56	83	78	91	3.5	4	PmSoapRpcApi	http://www.core.ecs.soton.ac.uk/software/wsdl/EPrintsService.wsdl
203	72	22.1	72	83	89	91	3	58	Streams	http://www-iepm.slac.stanford.edu/tools/soap/wsdl/old/streams.wsdl
272.43	85	1.9	86	53	89	66	69.39	7	AnalysisWSAppLabImplService	http://www.ebi.ac.uk/soaplab/emboss4/services/alignment_local.seqmatchall?wsdl
333.52	86	3	86	53	89	66	111.26	11	AnalysisWSAppLabImplService	http://www.ebi.ac.uk/soaplab/emboss4/services/phylogeny_molecular_sequence.ffreqboot?wsdl
121	91	7.9	97	73	78	84	10	12	GoogleSearchService	http://debian.fmi.uni-sofia.bg/~hiena/googleapi/GoogleSearch.wsdl
102	90	18.6	97	73	78	80	1	92	DOTSGeoPhone	http://trial.serviceobjects.com/gp/GeoPhone.asmx?WSDL
330.19	92	8.6	97	67	100	77	17.13	64	TerraService	http://www.terraservice.net/TerraService2.asmx?wsdl
77.9	91	17.1	97	73	78	62	20.57	36	protseq	http://bioinformatics.anl.gov/ws/protseq.asmx?wsdl
111	98	0.8	100	67	100	77	27	93	SushiwsPort	http://partnerportal.ebsco.com/ws/sushi/service.asmx?wsdl
214.62	32	2.3	32	53	78	66	57.39	3	BarbiWebServicesImplService	http://barbi.no/axis/services/barbiRPC-0.8?wsdl
463.6	91	2	91	73	100	84	98.4	41	showdbService	http://genome.dkfz-heidelberg.de/menu/hobit/embapps/wsdl/showdb.wsdl
854	96	14.7	99	73	100	84	1	87	DevLeap_x0020_-_x0020_WSCached	http://devlab.devleap.it/PaoloPi/wsCached/wsCached.asmx?wsdl
540.5	72	3.7	72	67	89	72	35	90	ndfdXML	http://weather.gov/forecasts/xml/DWMLgen/wsdl/ndfdXML.wsdl
905	96	1.6	99	73	78	84	3	4	EnergyUnit	http://www.webservicex.net/ConvertEnergy.asmx?WSDL
158.8	87	5.8	96	73	78	80	30.8	6	SoapTest	http://mssoapinterop.org/stkV3/InteropBtyped.wsdl
109.75	70	11.4	70	73	78	80	61.25	96	ImgCutout	http://casjobs.sdss.org/ImgCutoutDR4/ImgCutout.asmx?WSDL
664	83	11.4	84	53	89	66	2	6	EncryptPointService	http://freemosp.51ditu.com/wsdl/EncryptPoint.wsdl
1529	72	5.3	72	83	89	91	6	8	CountryService	http://user.cs.tu-berlin.de/~karima/org/src/xml/Country.wsdl
95.25	99	16.3	100	73	78	80	1	35	FACISBackgroundCheck	http://www.govmgmt.com/FACISWeb/facisweb.asmx?wsdl
146.83	85	2.1	95	83	89	91	95.58	7	VbidasService	http://www.vbi.vt.edu/~pathport/services/wsdls/vbidas.wsdl
382.71	27	5.7	28	73	89	80	62.92	36	JanusAT	http://www.rsdn.ru/ws/janusAT.asmx?wsdl
322.33	99	9	100	73	89	62	18.66	8	pathwayDBSer	http://interviewer.inha.ac.kr/stpWebServer/pathwayDBSer.asmx?WSDL
599	85	10.3	95	73	78	84	2	35	CommuneInfoService	http://www.supplychainserver.com/webservices/CommuneInfoservice.asmx?wsdl
235.4	87	1.4	95	73	100	84	10	41	etandemService	http://genome.dkfz-heidelberg.de/menu/hobit/embapps/wsdl/etandem.wsdl
2836.25	79	2.4	79	73	67	84	78.75	7	DataService	http://samples.gotdotnet.com/quickstart/aspplus/samples/services/DataService/VB/DataService.asmx?WSDL
202	98	9.7	99	80	78	87	43	94	PCtoLongLat	http://01792.org/webservices/PCtoLongLat.asmx?wsdl
71.75	59	1.2	60	67	100	77	4.5	38	FaxMessagingService	http://www.mail-archive.com/wsif-user@ws.apache.org/msg00772/FaxMessagingService.wsdl
312	88	3	96	73	100	84	47	11	ftreedistpairService	http://www.ebi.ac.uk/soaplab/emboss4/services/phylogeny_consensus.ftreedistpair.derived?wsdl
248.4	98	1.4	99	58	100	75	10.2	37	chaosService	http://genome.dkfz-heidelberg.de/menu/hobit/embapps/wsdl/chaos.wsdl
298.83	46	7.7	46	83	89	91	114	91	nalennd	http://www.nalennd.com/nalennd.wsdl
474.91	91	5.8	97	60	78	74	162.87	86	XigniteRealTime	http://www.xignite.com/xrealtime.asmx?WSDL
142	39	6.3	40	73	89	84	6.12	88	GuessWebService	http://www.ebob42.com/cgi-bin/Game.asmx?wsdl
262.5	89	5.3	96	73	100	80	18	60	LandmarkService	http://terraserver-usa.com/LandmarkService.asmx?wsdl
443	98	10.1	100	58	100	75	5.8	39	lindnaService	http://genome.dkfz-heidelberg.de/menu/hobit/embapps/wsdl/lindna.wsdl
255.08	12	8.1	13	53	78	71	6.34	62	OnlineMessenger	http://www.nims.nl/soap/oms2.wsdl
245.8	89	1.2	96	73	100	84	7.4	34	backtranseqService	http://genome.dkfz-heidelberg.de/menu/hobit/embapps/wsdl/backtranseq.wsdl
409.5	86	1.7	87	58	100	69	173.5	91	MlekoSluzba	http://www.medigrid.cz/axis/services/MlekoSluzba?wsdl
1730	72	2	72	67	89	72	245.5	9	GMPubSrvService	http://freemosp.51ditu.com/wsdl/GMPubSrv.wsdl
235.9	61	4	61	73	67	84	86.9	88	TheHolyBible	http://www.francisshanahan.com/TheHolyBible.asmx?wsdl
293	99	27.8	100	73	100	80	13	5	DownloadService	http://www.samsung.com/nl/support/WcmsService/DownloadService.asmx?WSDL
372.25	66	4.7	66	80	89	83	77.83	8	Service	http://macrowebservices.com/clients/sdg/ws/service.asmx?WSDL&v=16
104.5	86	23.5	86	73	89	80	2	5	CoolWSFromITM	http://www.itmusa.net/getdotnetnews.asmx?wsdl
305.37	87	8	87	67	100	77	90.95	7	AWSECommerceService	http://webservices.amazon.com/AWSECommerceService/2005-10-05/JP/AWSECommerceService.wsdl
138.5	86	21.4	86	73	89	84	2	94	Utility	http://montgomerysoftware.com/webservice/utility.asmx?wsdl
227	97	15.7	99	80	100	87	3	2	EHCIntegrationService	http://new.ehealthcompete.com/webservices/eis.wsdl
189	83	26.5	84	83	89	91	6	10	SerClsPeticionSOAPTPVPCservice	http://sas-d.sermepa.es/TPV_PC/wsdl/SerClsEntradaTPVPCv5d0.wsdl
126	83	31.4	84	83	89	91	3	67	XEMBLService	http://www.ebi.ac.uk/xembl/XEMBL.wsdl
80.55	94	13.6	94	60	89	54	26.19	92	SkyNode	http://galex.stsci.edu/skynode/ogoods/nodeb.asmx?wsdl
211	86	14.3	95	73	100	84	8.6	41	trimseqService	http://genome.dkfz-heidelberg.de/menu/hobit/embapps/wsdl/trimseq.wsdl
220.4	85	15.6	95	58	100	75	5.8	39	danService	http://genome.dkfz-heidelberg.de/menu/hobit/embapps/wsdl/dan.wsdl
305	86	21.7	95	73	100	84	1	4	news	http://authors.aspalliance.com/chrisg/tools/newsservice.asmx?wsdl
1235	88	3.6	96	42	89	62	10.17	10	LeagueService	http://www.swissunihockey.ch/weblounge/repository/Verband/SUHV/league.wsdl
238	87	3.8	96	80	89	65	1.17	64	nEkaWebService	http://neka.activirtual.net/nEkaWebService/nEkaWebService.asmx?WSDL
195	89	0.8	96	73	100	84	6.4	42	seqretsplitService	http://genome.dkfz-heidelberg.de/menu/hobit/embapps/wsdl/seqretsplit.wsdl
115	98	17.9	100	73	100	83	2	9	Batch_Transfer	http://genolator1.arl.arizona.edu/august/ws/batch.wsdl
447.2	90	4.2	91	73	78	84	16.2	2	SoapTest	http://mssoapinterop.org/stk/InteropBLogged.wsdl
367.4	85	4.4	95	73	100	84	6	35	embossversionService	http://genome.dkfz-heidelberg.de/menu/hobit/embapps/wsdl/embossversion.wsdl
786.5	67	4.8	67	50	89	66	133	7	Sandbox6Service	http://oscar.snapps.com/Portal.nsf/Sandbox6?wsdl
289	86	0.4	87	80	100	87	1	2	DatabindingPatterns	http://www.w3.org/2002/ws/databinding/edcopy/testsuite/documents/names/names.wsdl
220.2	93	14.2	98	73	100	84	9	34	getorfService	http://genome.dkfz-heidelberg.de/menu/hobit/embapps/wsdl/getorf.wsdl
127.75	94	4.1	98	73	100	84	1.25	91	XFService	http://www.woodworkingmachineryauction.com/XFService.asmx?wsdl
231	83	19.6	84	83	89	91	8	35	bonjourwsdl	http://eric.trupin.ifrance.com/bonjourwsdlifrance.wsdl
620.25	91	8.5	97	78	78	89	13.75	8	WikiWebService	http://fox.wikis.com/wikiwebservice.wsdl
158.25	93	13.9	98	73	78	84	19.87	95	IOHandler	http://pc-tambura.ipsi.fhg.de/AuthoringTools/WSTaxonomyLight/IOHandler.asmx?WSDL
445.43	96	8.8	99	80	78	83	6.14	91	BLiquidity	http://webservices.lb.lt/BLiquidity/BLiquidity.asmx?wsdl
1255.12	97	2.2	97	60	78	74	523.88	10	pbx	http://www.innovaphone.de/wsdl/pbx.wsdl
541	100	21.6	100	83	89	91	16	60	WitwService	http://norman.walsh.name/2005/02/24/examples/witw.wsdl
266.33	85	1.1	95	67	78	85	11.44	7	TargetServiceBinding	http://ariadne.cs.kuleuven.ac.be/AWS/services/TargetService?wsdl
151	83	24	84	78	89	89	15	64	christmas	http://soap.fmui.de/christmas.wsdl
115.4	97	10.1	99	67	78	77	59.36	59	TNPubServicesXML	http://tnwebservicespublic-test.ticketsoftware.net/webservices/TNPubServicesXML.asmx?WSDL
1832.67	89	3.3	96	67	100	77	4	10	serviceName	http://mips.gsf.de/proj/hobitws/services/PsimiService?wsdl
295.67	73	4	74	73	89	80	152.17	95	Vigenere1	http://www.quisque.com/fr/chasses/crypto/vigenere1.asmx?WSDL
345	72	10.3	72	83	89	93	2	12	SerClsPeticionSOAPTPVPCservice	http://sas-d.sermepa.es/TPV_PC/wsdl/SerClsEntradaTPVPCv3d0ssl.wsdl
222.6	85	1	95	58	100	75	8.4	33	pepnetService	http://genome.dkfz-heidelberg.de/menu/hobit/embapps/wsdl/pepnet.wsdl
135.27	81	1.5	81	60	67	79	2.87	11	Interop	http://mssoapinterop.org/stkV3/LoggedInterop.wsdl
157.5	86	16.4	86	73	89	84	1.5	32	TimeService	http://dotnet.jku.at/buch/samples/7/simple/TimeService1.asmx?WSDL
446.23	90	6.2	97	60	78	79	1.08	93	XigniteChart	http://xignite10.xignite.com/xChart.asmx?wsdl
275	88	4	96	50	78	66	20	8	TRMStandardVersionService	http://140.115.51.161:8080/bpelengine/services/TRMStandardVersion?wsdl
170.67	96	2.6	99	73	89	84	34	90	eyeVeri	http://www.tilisoft.com/ws/eyeVeri/eyeVeri.asmx?wsdl
328.5	46	4.1	47	73	78	84	14	11	WhiteMesaSoap12AddTestSvc	http://www.whitemesa.net/wsdl/soap12-add-test-rpc.wsdl
407	78	4.2	79	73	78	80	48.25	24	Rss	http://www.wopos.com/webservice/Rss.asmx?wsdl
308	93	12.9	98	78	78	89	1	11	logon	http://www.afmadata.com.au/websvc/logon.wsdl
281.91	86	4.4	86	53	89	66	86.61	8	AnalysisWSAppLabImplService	http://www.ebi.ac.uk/soaplab/emboss4/services/edit.degapseq?wsdl
368	90	12.2	97	60	78	74	14.2	10	ConfigEditingService	http://www.rendelmann.info/blog/ConfigEditingService.asmx?wsdl
412.25	89	6.1	89	73	89	62	195.75	97	Game	http://www.tv-grossbottwar.de/WebServices/Game.asmx?WSDL
399.6	52	1.5	53	67	89	72	227.8	82	Utility	http://arcweb.esri.com/services/v2/Utility.wsdl
275	83	23.6	84	83	89	91	4	5	VersionService	http://www.statsbiblioteket.dk/netbibservices/services/Version?wsdl
117	86	20	86	73	89	84	2.5	2	DailyHoro	http://www.mastercsharp.com/live/horoservice2/wshoro.asmx?wsdl
98.25	90	1.7	96	73	100	80	2.25	36	PermitPlace	http://ws.strikeiron.com/PermitPlace?WSDL
349	91	21.3	97	58	100	75	1	9	AdminService	http://developer.statsbiblioteket.dk/netbibservices/services/AdminService?wsdl
486.4	81	2.2	81	60	67	79	4	6	Interop	http://mssoapinterop.org/stkV3/Interop.wsdl
213	100	1.3	100	58	100	75	8.6	38	isochoreService	http://genome.dkfz-heidelberg.de/menu/hobit/embapps/wsdl/isochore.wsdl
130	89	24.5	96	67	100	82	1	95	XWebEmailValidation	http://ws.xwebservices.com/XWebEmailValidation/XWebEmailValidation.asmx?wsdl
208.6	88	14.2	96	73	100	84	7.6	31	showfeatService	http://genome.dkfz-heidelberg.de/menu/hobit/embapps/wsdl/showfeat.wsdl
123.92	66	3.6	66	73	89	80	3.75	9	DataTypes	http://samples.gotdotnet.com/quickstart/aspplus/samples/services/DataTypes/VB/DataTypes.asmx?WSDL
517.67	63	6.3	63	67	78	82	9.34	11	ItestckvSOAPservice	http://soap.achchex.com/testexec/testckver.tss/wsdl/ItestckvSOAP
654.41	87	3.7	95	53	89	50	2.2	16	GeDat	http://insolution.dyndns.org/WebService1/Service1.asmx?WSDL
210.5	72	8.3	72	80	100	78	6.5	96	SoapGO	http://genome.dkfz-heidelberg.de/menu/hobit/SoapGO.wsdl
82	90	18.9	97	73	89	62	1	2	DataUtil	http://www.rideontime.com/ws/DataUtil.asmx?wsdl
238.5	73	7.4	74	73	89	80	72.83	8	Service	http://strangelights.com/fsharp/AspfDemo/FunctionCalls.asmx?wsdl
322	91	19.6	97	73	100	80	109	10	FlightRouteAggregatorService	http://www.pathfinder-xml.com/development/WSDL/FlightRouteAggregatorService.wsdl
103.25	93	20	98	73	78	84	1	86	DOTSValidateCanada	http://ws2.serviceobjects.net/avca/ValidateCanada.asmx?wsdl
238.04	48	7.1	49	67	89	77	61.93	40	WebSyndicationService	http://www.foodcandy.com/WebSyndicationService.asmx?WSDL
177	83	17.2	84	73	89	84	18	8	BarCodesService	http://www.flash-db.com/services/ws/barCodes.wsdl
260	83	15.5	84	73	89	84	10	11	RandomBushismService	http://greg.froh.ca/fun/random_bushism/soap/index.php?wsdl
182	83	20.4	84	83	89	91	6	5	IgetNumbersservice	http://reto.checkit.ch/Scripts/Lotto.dll/wsdl/IgetNumbers
175.6	51	6.4	51	80	100	87	12.4	63	Resources	http://esc.dl.ac.uk/InfoPortal/Resources.wsdl
233	89	1.6	96	73	100	84	8.8	31	dregService	http://genome.dkfz-heidelberg.de/menu/hobit/embapps/wsdl/dreg.wsdl
50.75	56	8.6	56	80	89	83	6	33	mdWebServices	http://ws.melissadata.com/dqws/address.asmx?WSDL
152	96	24.2	99	73	78	80	12	5	SOAPSend	http://www.mxtelecom.com/uk/tech/sms/html/uk/tech/sms/xml/wapmx-sms.wsdl
325.25	56	8.1	56	67	78	85	56.5	7	IWSDLPublishservice	http://webservices.hanft.de/wsdl/IWSDLPublish
1425.75	78	3.9	79	73	78	84	28.75	4	WSMPsrchService	http://www.ebi.ac.uk/Tools/webservices/wsdl/WSMPsrch.wsdl
203.8	93	1.9	98	73	100	84	9.4	37	antigenicService	http://genome.dkfz-heidelberg.de/menu/hobit/embapps/wsdl/antigenic.wsdl
149.5	94	13.3	98	73	100	80	4	9	LeftNeighboursService	http://wortschatz.uni-leipzig.de/axis/services/LeftNeighbours?wsdl
4637.61	30	0.5	30	67	67	82	4140.35	8	SBSWebService	http://web1.espcolour.co.uk/sbswebservicetest/sbswebservice.asmx?wsdl
440.75	89	1.3	96	73	78	84	13	11	SMSGateway	http://www.smsdome.com/portalvbvs/services/smsgateway.asmx?wsdl
994	99	4.6	100	73	100	84	634.5	8	MathService	http://www.laboratoire-microsoft.org/quickstart/aspplus/samples/services/MathService/VB/MathService.asmx?WSDL
155	83	21.3	84	80	78	87	5	10	SearchCuroCustomerService	http://www.post.ch/EPPWS-web-services/wsdl/EPPWS.wsdl
137.71	79	2.4	80	67	78	82	9.21	56	interop2	http://www.cs.fsu.edu/~engelen/interop2_2.wsdl
434.83	66	3	66	80	89	83	62.58	3	Service	http://macrowebservices.com/clients/sdg/ws/service.asmx?WSDL&v=10
374.2	93	1	98	67	100	82	60.6	3	vrnaalifoldpfService	http://www.ebi.ac.uk/soaplab/emboss4/services/nucleic_rna_folding.vrnaalifoldpf.derived?wsdl
1342	94	10	98	73	78	84	83	2	Headlines	http://www.grbj.com/rss/headlines.asmx?wsdl
151.22	93	13.6	93	73	78	62	1.44	11	Products	http://api.transvector2.it/products.asmx?Wsdl
246.6	92	3	97	73	100	84	43.4	5	pdbtospService	http://www.ebi.ac.uk/soaplab/emboss4/services/utils_database_creation.pdbtosp.derived?wsdl
130	94	15.5	98	73	78	80	1.2	91	DOTSFraudProtection	http://trial.serviceobjects.com/fp/FraudProtection.asmx?WSDL
324	83	16	84	83	89	93	7	8	BankValSOAP	http://www.bankval.co.uk/BankValtranspose.wsdl
186	86	11.3	86	60	89	69	6.5	5	Random Quote	http://www.boyzoid.com/comp/randomQuote.cfc?wsdl
2909.47	94	1.3	98	67	100	82	34.68	7	Service1	http://demo.fet.com.tr/okyanusdch/okyanusdc.asmx?WSDL
331	91	23.2	97	73	100	80	22	3	DownloadService	http://www.samsung.com/be-fr/support/WcmsService/DownloadService.asmx?WSDL
375	93	11.2	98	73	100	84	9.8	42	distmatService	http://genome.dkfz-heidelberg.de/menu/hobit/embapps/wsdl/distmat.wsdl
485.6	94	9.6	98	73	100	84	7.6	37	mergerService	http://genome.dkfz-heidelberg.de/menu/hobit/embapps/wsdl/merger.wsdl
173	83	11.5	84	73	89	75	20	5	showmyip_lookup	http://www.ippages.com/soap/lookupserver.php?wsdl
733.08	30	4.4	30	73	78	84	1.33	7	DNGatewatWebServiceService	http://www.designet.polimi.it/~designgateway/DNGatewatWebService.php?wsdl
221	18	4.3	18	60	78	79	11.35	2	AmazonSearchService	http://webservices.amazon.com/schemas3/AmazonWebServices.wsdl
97.33	88	1.7	96	73	78	80	1.33	59	DOTSYellowPages	http://trial.serviceobjects.com/yp/YellowPages.asmx?wsdl
178.5	72	13.2	72	67	89	85	8	5	IPasswordservice	http://www.newcomer.de/WebServices/Password.dll/wsdl/IPassword
315.5	86	13.6	86	80	89	87	2	10	HexBinaryTest	http://www.mssoapinterop.org/asmx/hexBinary.asmx?WSDL
278.75	86	9.2	95	83	89	91	1.75	1	CalcService	http://www.opensoap.jp/package/samples/Calc/CalcService.wsdl
288.8	51	5.9	51	83	89	91	3.8	58	VaerkerService	http://developer.statsbiblioteket.dk/netbibservices/services/Vaerkvisning?wsdl
99	60	0.8	60	53	89	66	3.75	5	PropertyInformation	http://www.co.larimer.co.us/webservices/PropertyInformation.cfc?wsdl
359.15	51	5	52	60	89	74	3.93	67	Round4XSDTest	http://www.mssoapinterop.org/asmx/xsd/round4XSD.asmx?wsdl
1189.5	72	7.2	72	78	89	89	2	5	UCDResolverService	http://cdsws.u-strasbg.fr/axis/services/UCDResolver?wsdl
427.2	96	4.2	99	73	78	80	116.8	7	eUtilsService	http://www.ncbi.nlm.nih.gov/entrez/eutils/soap/v1.0/eutils.wsdl
213.82	59	8.3	59	67	67	77	68.89	87	PCSDealers	http://xml.2buypcs.com/services/pcsdealers.asmx?WSDL
524	94	22.5	98	67	89	85	22	65	TestService	http://www.bengoodger.com/software/mb/umo/test.wsdl
149	96	33.9	99	58	100	75	43	12	AdminService	http://screening.fadv.com/axis/services/AdminService?wsdl
102	86	17.3	86	80	89	87	59.5	92	WhiteYork_x0020_Hosting_x0020_Usage_x0020_Service	http://www.whiteyork.com/hostingusage.asmx?wsdl
147.75	78	13.7	78	73	89	84	2.25	9	SessionService1	http://ja.gotdotnet.com/quickstart/aspplus/samples/services/Intrinsics/VB/SessionService1.asmx?WSDL
49.53	53	15	54	60	89	69	0.82	32	CB_CD	http://www.multispeak.org/interface/30j/2B_CB_CD.asmx?wsdl
498.67	90	6.3	96	73	78	84	9.34	10	GoogleSearchService	http://etna.int-evry.fr/cours/BD/MSCurriculum/FRENCH/TPServicesWeb/TP_Google/GoogleSearch.wsdl
251.6	92	0.9	97	67	100	82	41.6	2	wordmatchService	http://www.ebi.ac.uk/soaplab/emboss4/services/alignment_local.wordmatch.derived?wsdl
386.71	45	6	46	67	89	77	29.26	40	WebBugService	http://www.foodcandy.com/WebBugService.asmx?WSDL
198	97	1	99	73	100	84	8	31	seqretService	http://genome.dkfz-heidelberg.de/menu/hobit/embapps/wsdl/seqret.wsdl
184.5	90	9.4	97	60	78	69	33.62	88	XigniteInsider	http://xignite.com/xInsider.asmx?wsdl
76	98	23.4	99	50	89	77	2	5	GtsInterfacesService	http://www.myyellow.com/dynamic/services/content/ecommerce/etools/webservices/gtsimplfbn.wsdl
3698.04	60	1.1	61	67	89	77	76.79	7	search	http://test.voservices.net/myspectrum/search.asmx?WSDL
216	93	7.5	98	73	100	80	1.5	9	SeqReferenceInfoEJB	http://www.migenas.mpg.de/webservices/migenasWS/ProteinInfo?wsdl
198.8	100	1.4	100	73	100	84	6.8	32	shuffleseqService	http://genome.dkfz-heidelberg.de/menu/hobit/embapps/wsdl/shuffleseq.wsdl
306	90	5.5	97	73	100	80	14.5	64	LandmarkService	http://terraserver.microsoft.com/LandmarkService.asmx?wsdl
2938.5	72	2.9	72	73	78	84	344.5	38	GetCustomNews	http://xmlme.com/WSCustNews.asmx?WSDL
1783.25	93	1.9	93	53	67	50	14.25	7	wsTravelService	http://www.intraveller.com/travelservice/wstravelservice.asmx?WSDL
111	72	15	72	83	89	91	6.5	8	GD_VSDB_WMService	http://email.secureserver.net/vsdbServer.php?wsdl
1019.75	99	4.5	97	73	100	84	868.25	32	FileShopHandler	http://www.smartsms.se/IPX/services/FileShop/fshandler.asmx?wsdl
555	83	5.6	84	73	89	84	111	4	addressMeister.comService	http://addressmeister.bizware.com/service/wsdl/server.soap.2.wsdl
150.5	92	16.2	97	73	78	80	1	12	DataTypes	http://www.dotnetjunkies.com/quickstart/aspplus/samples/services/DataTypes/VB/DataTypes.asmx?WSDL
353.75	66	3.5	66	80	89	83	67.25	3	Service	http://macrowebservices.com/clients/sdg/ws/service.asmx?WSDL&v=12
75.22	93	18.2	98	67	78	72	21.55	25	search	http://voservices.net/spectrum/ws_v2_5/search.asmx?wsdl
96.67	92	3.9	97	58	100	75	13.67	87	WolframSearchService	http://webservices.wolfram.com/services/SearchServices/WolframSearch.wsdl
477	94	14.2	98	73	78	84	2	4	BNPriceWS	http://www.abundanttech.com/WebServices/BNPrice/BNPrice.asmx?WSDL
42.5	72	14.1	72	73	78	84	3.5	6	XarayaSoap	http://www.competinov.pt/modules/soapserver/xaraya.wsdl
115	86	8.8	86	73	78	84	61.5	34	Zip2Geo	http://ws.cdyne.com/ziptogeo/zip2geo.asmx?wsdl
70.86	42	7.6	43	78	89	89	3.43	6	WMLS	http://www.witsml.org/api/130/WMLS.WSDL
317	93	12.1	98	73	100	84	10.6	36	supermatcherService	http://genome.dkfz-heidelberg.de/menu/hobit/embapps/wsdl/supermatcher.wsdl
140	95	16.4	98	73	78	84	34	38	CCChecker	http://www.webservicex.net/CreditCard.asmx?WSDL
223.33	97	2.2	99	73	89	87	67	4	generate_login_token	http://www.bktaxtranscripts.com/webservices/create-account.wsdl
121.33	90	10	97	73	78	84	8.33	5	GoogleSearchService	http://www.dialogica.com.ar/MT3/lib/MT/GoogleSearch.wsdl
126	97	31.5	99	58	100	75	14	62	BlogAPI	http://www.openlinksw.com/BlogAPI/services.wsdl
1238.17	47	3.4	47	72	78	86	43.45	64	MAGGIE	http://www-iepm.slac.stanford.edu/tools/soap/wsdl/old/profile_07.wsdl
105.92	9	9.3	10	67	89	77	54.08	11	GenericXsltCallback	http://ws2.adam.com/webservices/externalwebservices/GenericXsltCallback.asmx?WSDL
349.07	95	9.1	96	67	100	77	5.4	63	Report	http://arcwebstg.esri.com/services/v2006/Report.wsdl
178.4	87	9.7	96	73	89	62	65.8	10	WorldTimeService	http://www17.brinkster.com/imneo/timesvc.asmx?wsdl
207	25	8.8	26	67	89	72	91.93	35	uBioService	http://uio.mbl.edu/service/uBioServiceWSDL.php?wsdl
300	88	28	96	73	100	80	14	8	DownloadService	http://www.samsung.com/he/support/WcmsService/DownloadService.asmx?WSDL
157	90	22.9	96	73	100	80	1	10	Interactive	http://validator2.addressdoctor.com/addInteractive/Interactive.asmx?wsdl
321.5	56	3.7	57	67	78	85	14.25	1	eZentrum-Webservices	http://bcomsoap.ezentrum.de/bcom_core.wsdl
200	87	1.2	96	58	100	75	8.6	32	hmomentService	http://genome.dkfz-heidelberg.de/menu/hobit/embapps/wsdl/hmoment.wsdl
162	98	13	100	73	89	75	1	3	LoggingService	http://mobilenavigation.siemensvdo.com/mnp/services/Logging?wsdl
66	83	33.4	84	78	89	89	2	5	SecureLogin	http://www.moyerschicks.com/MC-Web/Global/SecureLogin.asmx?WSDL
122	99	34.3	100	73	78	84	8	12	WSDLInteropTestListService	http://www.whitemesa.com/r3/InteropTestList.wsdl
90	85	31.1	95	60	89	79	1	89	interop2C	http://www.cs.fsu.edu/~engelen/interop2C.wsdl
169.75	69	8.1	70	60	78	74	11.75	34	LocalService	http://www.nhs.uk/webservices/exportlocalservicesdata/localservices.asmx?WSDL
314.62	96	5.9	99	83	78	91	70.24	1	ProMLResolver	http://services.bio.ifi.lmu.de:1046/ProMLResolver/services/ProMLResolver?wsdl
211.25	89	10.9	89	67	78	72	152.75	9	WSDLInteropTestRpcEncService	http://mssoapinterop.org/asmx/WSDL/WSDLInteropTestRpcEncService.wsdl
83	91	19	97	80	100	83	1	41	CourseRegistration	http://www.iperformonline.com/WebServices/course/CourseRegistration.asmx?wsdl
286	93	9.4	98	73	78	84	16	87	Afstandsberegner	http://xmltools.oio.dk/afstd/afstandsberegner.asmx?WSDL
121.46	61	13.9	62	67	89	77	9.15	5	AutoService	http://www.autojockey.net/AutoService.asmx?wsdl
195	83	34.7	84	80	78	83	107	6	walker_service	http://www.walkermowers.com/ws/opei/claimb.wsdl
234.83	73	3.5	74	73	78	88	115.5	3	XMSServer	http://messenger.oracle.com/xms/webservices?WSDL
3150	98	2.9	100	73	78	84	31	93	AustralianPostCode	http://www.webservicex.net/AustralianPostCode.asmx?WSDL
175.67	73	5.5	74	73	89	84	56.5	2	SiteUser	http://www.loopnet.com/xNet/MainSite/WebServices/SiteUser/SiteUser.asmx?wsdl
345	98	24.4	100	89	100	93	21	40	ZipCodeLookup	http://ted.mielczarek.org/code/webservice/ZipCodeLookup.wsdl.xml
189.57	43	3	44	73	89	75	6	1	kSMSSoap	http://ksms.webservice.keyteq.no/ksms.php?wsdl
99	99	31.1	100	73	100	84	2	2	Drors	http://www.drorshalev.com/dev/Service/default.asmx?wsdl
186	83	25	84	83	89	91	4	4	SerClsPeticionSOAPservice	http://sas-d.sermepa.es/TPV_PC/wsdl/SerClsPeticionSOAPRF.wsdl
133.17	94	13.9	95	73	100	80	6.59	62	Utility	http://www.arcwebservices.com/services/v2006/Utility.wsdl
152	96	4.9	99	60	100	79	51	73	EmailVerification	http://ws.strikeiron.com/emailverify_3_0?WSDL
538	97	15.8	99	58	89	75	9	6	AdminService	http://www.sdjs.gov.cn/services/AdminService?wsdl
199.4	99	2.2	100	73	100	84	7.6	38	sigcleaveService	http://genome.dkfz-heidelberg.de/menu/hobit/embapps/wsdl/sigcleave.wsdl
293.8	93	12.9	98	73	100	84	8	38	stretcherService	http://genome.dkfz-heidelberg.de/menu/hobit/embapps/wsdl/stretcher.wsdl
413.5	98	11.4	100	80	89	78	4.5	36	hellowsdl	http://www.carlitoscontin.com.ar/test1.php?wsdl
314.15	100	6.7	100	60	100	79	18.05	8	NSVMPublishingAPIV3	http://vm.netsizeonline.com/nsvmpublishingapiV3/nsvmpublishingapiV3.asmx?wsdl
104.75	89	19.4	96	73	78	80	1.5	96	DOTSCurrencyExchange	http://ws2.serviceobjects.net/ce/CurrencyExchange.asmx?WSDL
225.2	100	14	100	73	100	84	10.4	35	checktransService	http://genome.dkfz-heidelberg.de/menu/hobit/embapps/wsdl/checktrans.wsdl
444	83	13.2	84	73	89	84	24	63	SiteInspectService	http://www.flash-db.com/services/ws/siteInspect.wsdl
249.08	12	8.7	12	53	78	71	7.23	64	OnlineMessenger	http://myoms.net/soap/oms2.wsdl
261.09	85	5.4	86	53	89	66	69.13	1	AnalysisWSAppLabImplService	http://www.ebi.ac.uk/soaplab/emboss4/services/protein_3d_structure.domainrep?wsdl
2779.5	28	1.5	28	60	89	69	1.38	11	CatalogService	http://athena.jamdat.com/axis/services/catalog?wsdl
275.5	71	7.2	72	78	89	89	124.5	2	LottoDrawings	http://www.lottoexchange.net/LottoDrawings.php?wsdl
3007.25	79	2.3	79	73	67	84	105.75	4	DataService	http://ja.gotdotnet.com/quickstart/aspplus/samples/services/DataService/VB/DataService.asmx?WSDL
146.5	72	14.2	72	83	89	91	3.5	6	MaranServiceService	http://tomcatbackup.esat.kuleuven.be/maran/Maran.wsdl
163	85	1.8	95	60	100	74	42.33	5	TaxDataComplete	http://ws.strikeiron.com/TaxDataComplete?WSDL
330	83	15.6	84	67	78	72	3	8	GeoCodeSrvService	http://freemosp.51ditu.com/wsdl/GeoCodeSrv.wsdl
193	88	1.6	96	73	100	84	8.6	37	patmatdbService	http://genome.dkfz-heidelberg.de/menu/hobit/embapps/wsdl/patmatdb.wsdl
214.4	89	14.6	96	73	100	84	6.6	35	msbarService	http://genome.dkfz-heidelberg.de/menu/hobit/embapps/wsdl/msbar.wsdl
125	86	9.4	86	73	78	84	3	7	geographyRequests	http://comcast.vehix.com/(A(rGItnpy1xgEkAAAAOGRmMTMxODItOWIwNi00ZjdkLTkwMjUtMzIyYjU2NmYzM2Iy0))/_webServices/geographyRequests.asmx?WSDL
329.8	51	6	51	73	89	75	30.6	6	Departements	http://tic01.tic.ec-lyon.fr/~muller/cours/soap/server/wsdl-server.php?wsdl
3166	72	3.7	72	83	89	91	1.5	57	RecommendationService	http://developer.statsbiblioteket.dk/netbibservices/services/RecomLike?wsdl
216.6	94	1.8	98	73	100	84	7.8	32	newcpgseekService	http://genome.dkfz-heidelberg.de/menu/hobit/embapps/wsdl/newcpgseek.wsdl
115.4	96	18.7	99	80	78	87	1.4	93	FullerData_x0020_High_x0020_Score_x0020_Service	http://www.fullerdata.com/ScoreWS/HighScore.asmx?wsdl
338	72	10.5	72	73	100	84	156.5	5	eSynapsMonitor	http://www.esynaps.com/WebServices/eSynapsMonitor.wsdl
831.36	64	2	65	80	67	87	95.36	7	getOtherInformation	http://www.precisionreservations.com/PRWebServ/getOtherInformation.asmx?wsdl
92.5	78	11.9	78	73	89	84	4.5	38	Rankings	http://www.meetandplay.com/api/Rankings.asmx?WSDL
118.1	45	2.4	46	67	78	72	3.35	65	SimpleTest	http://www.mssoapinterop.org/asmx/typed.asmx?WSDL
199.17	56	7.3	56	67	78	77	55.5	6	CRMTeeTimeAPI	http://golffacility.com/api/crmteetimeapi.asmx?WSDL
158.9	61	3.5	61	67	78	72	41	8	SoapTest	http://mssoapinterop.org/asmx/simpleB.asmx?wsdl
386.4	100	3.6	100	73	100	84	4.8	40	embossversionService	http://genome.dkfz-heidelberg.de/menu/hobit/embapps/wsdl/embossversion.wsdl
167	72	15.4	72	78	89	89	7	9	IRomanservice	http://www.ebob42.com/cgi-bin/Romulan.exe/wsdl/IRoman
398.17	66	2.8	66	80	89	83	70.75	5	Service	http://macrowebservices.com/clients/sdg/ws/service.asmx?WSDL&v=4
273.6	88	13	96	73	100	84	7.4	32	restoverService	http://genome.dkfz-heidelberg.de/menu/hobit/embapps/wsdl/restover.wsdl
190	98	3.7	99	89	78	93	17.75	6	eUtilsService	http://www.ncbi.nlm.nih.gov/entrez/eutils/soap/eutils_lite.wsdl
1201	83	12	84	78	89	89	2	38	Systamex	http://systamex.ca/identifi/soap_session/soap_agce.php?wsdl
668.75	79	2.6	79	73	67	80	35.75	5	Reed_x0020_Affiliates_x0020_WebService	http://www.reed.co.uk/Affiliates/affiliates.asmx?WSDL
145.25	56	11.8	56	78	78	89	4.75	7	ObjectStateManager	http://rep.oio.dk/OIO%20services/ObjectStateManager.wsdl
208.5	100	11.3	100	80	89	65	50.5	35	GetPeopleSearch	http://mpip.cityofmobile.org/MpipWebService/GetPeopleSearch.asmx?WSDL
305.4	89	1.4	96	50	100	72	40	4	plotconService	http://www.ebi.ac.uk/soaplab/emboss4/services/alignment_multiple.plotcon.derived?wsdl
99	88	0.7	96	73	100	75	53	92	OcrService	http://www.leadtools.net/Services/OcrService/OcrService.asmx?WSDL
539.72	23	4	24	60	78	83	146.94	10	IXMLWSservice	http://ccs.fax.de/xmlws3.exe/wsdl/IXMLWS
929	86	5.3	86	73	78	80	68	9	BankFinder	http://www.hosca.com/webservices/bankfinder/bankfinder.asmx?wsdl
401.14	43	4.1	43	83	89	91	9.57	35	DDBJ	http://xml.nig.ac.jp/wsdl/DDBJ.wsdl
224	75	14.8	76	78	89	89	3.33	8	sandriniWebService	http://www.sandrini-a.com/ws/sandrini.wsdl
424.57	50	1.7	51	73	89	80	328.57	88	ZipCode	http://www.ripedev.com/webservices/ZipCode.asmx?WSDL
164.5	72	12.5	72	73	100	84	5.5	5	timeDateEmail	http://www.vbtrain.net/samplewebprojects/Web%20Interaction%20Sample/timeDateEmail.asmx?wsdl
292	100	9.3	100	73	100	80	111	7	MetarService	http://www.pathfinder-xml.com/development/WSDL/MetarService.wsdl
729	94	15.2	98	73	100	80	480	9	MarketData	http://www.dfm.ae/marketwatch/ws/MarketData.asmx?WSDL
122.93	93	16	98	60	100	74	12.5	67	SchemaWeb	http://www.schemaweb.info/webservices/soap/SchemaWebSoap.asmx?wsdl
253	100	10.6	100	67	100	72	18	63	TerraService	http://logos.eecs.uic.edu/340Archive/340Fall04/assignments/codeSolutions/Mapsever/kradhakr1/CS340Assn4/Web%20References/com.terraserver-usa/TerraService.wsdl
277.4	93	1	98	73	100	84	11.2	39	compseqService	http://genome.dkfz-heidelberg.de/menu/hobit/embapps/wsdl/compseq.wsdl
81	70	8.5	70	73	89	84	38.75	11	MathTools	http://www.karlbrouillette.com/demo1/mathtools.asmx?wsdl
379.78	85	2.3	85	53	89	66	106.04	10	AnalysisWSAppLabImplService	http://www.ebi.ac.uk/soaplab/emboss4/services/phylogeny_discrete_characters.fpenny?wsdl
170.25	56	4.2	57	60	100	79	8.5	36	SubscriptionManager	http://isb.oio.dk/oioservice/service/public/2/subscriptionmanager.asmx?wsdl
79	83	32	84	78	89	89	3	67	FaxService	http://oneoutbox.com/wsdl/FaxService.wsdl
114.33	85	16.2	95	73	100	84	13	39	RandomService	http://dotnet.borland.com/random/randomizer.asmx?wsdl
402.78	87	6.9	95	60	78	74	132.63	89	XigniteQuotes	http://www.xignite.com/xquotes.asmx?WSDL
128.5	72	21.7	72	78	89	89	8.5	6	ITempConverterservice	http://developerdays.com/cgi-bin/tempconverter.exe/wsdl/ITempConverter
83	87	15.2	96	73	78	62	1	93	KUAMNewsSyndicatedHeadlines	http://www.kuam.com/marketingprograms/kuamnews-syndicated.asmx?wsdl
41	83	24	84	60	89	74	3	65	WQS	http://www.netnumber.com/content/developer/wqs.wsdl
725.63	88	3.5	96	67	78	77	1.47	96	VNetCenterInterfaceForSP	http://service.chinavnet.com/zx/VNetInterface/VNetForSP/VNetCenterInterfaceForSP.asmx?WSDL
136.4	90	5.9	91	73	78	84	10.8	10	SoapTest	http://mssoapinterop.org/stk/InteropBtyped.wsdl
68.57	43	4.4	43	78	89	89	2.86	8	WMLS	http://www.witsml.org/api/131/WMLS.WSDL
217.5	78	9.5	78	73	89	80	55.25	9	WahooScoresService	http://www.sellsbrothers.com/wahooscores/wahooscores.asmx?wsdl
603.5	85	10.7	86	73	89	84	473.5	92	ErrorReporter	http://services.edneeis.com/ErrorReporting.asmx?wsdl
137.75	79	2.4	79	67	78	72	100	39	PhoneVerify	http://ws.cdyne.com/phoneverify/phoneverify.asmx?wsdl
149	96	24.2	99	89	78	93	1.5	7	eUtilsService	http://www.ncbi.nlm.nih.gov/entrez/eutils/soap/efetch.wsdl
641.5	96	4.4	99	73	78	84	33.5	87	ICD10	http://www.webservicex.com/icd10.asmx?WSDL
68	97	5.1	99	73	89	84	1	95	NycAddressService	http://www.aspemporium.com/ws/NycAddressService.asmx?WSDL
333	83	21.9	84	83	89	91	7	12	Bible	http://www.stgregorioschurchdc.org/wsdl/Bible.wsdl
205	65	9.8	66	73	67	84	27.42	42	Events	http://aspalliance.com/webservices/events.asmx?wsdl
123.45	86	7.2	87	67	100	77	5.8	7	AWSECommerceService	http://webservices.amazon.com/AWSECommerceService/JP/AWSECommerceService.wsdl
98.4	93	18.9	98	73	78	62	23.8	39	fandgSubscriptionWS	http://www.fairwaysandgreens.com/ws/fandgsubscriptionws.asmx?wsdl
287	89	12	96	67	100	82	1	35	WSCUVocal	http://sepc128.se.cuhk.edu.hk/demo/cuvocal/cuvocal.asmx?wsdl
235	83	23.5	84	67	78	72	1	7	ReporteAereo	http://www.inbolpack.net/transredes2/WSRepAereo.php?wsdl
134	83	22.5	84	83	89	91	9	4	VersionService	http://superglue.badc.rl.ac.uk/exist/services/Version?wsdl
350.5	86	12	86	73	89	84	55.5	6	SendPageService	http://www.lat-lon.com/WebServices/SendPageService/SendPage.asmx?wsdl
214	85	1.4	95	73	100	84	10.8	38	silentService	http://genome.dkfz-heidelberg.de/menu/hobit/embapps/wsdl/silent.wsdl
189.5	72	14.9	72	83	89	91	7.5	56	RecommendationService	http://www.statsbiblioteket.dk/netbibservices/services/RecomLike?wsdl
461	98	6.7	100	60	100	74	14.57	86	EconometricStats	http://ws.strikeiron.com/econometricstats?WSDL
211	87	24.6	96	73	100	84	1	5	Typograf	http://typograf.artlebedev.ru/webservices/typograf.asmx?WSDL
123	78	10.4	78	73	89	84	3.5	7	SessionService1	http://samples.gotdotnet.com/quickstart/aspplus/samples/services/Intrinsics/VB/SessionService1.asmx?WSDL
227.53	90	7.1	90	67	100	77	40.16	2	AWSECommerceService	http://webservices.amazon.com/AWSECommerceService/2005-10-05/DE/AWSECommerceService.wsdl
126.83	100	15.7	100	67	78	77	1	93	XigniteTools	http://xignite19.xignite.com/xTools.asmx?wsdl
262.5	86	4.2	95	73	100	80	17.25	65	LandmarkService	http://www.terraserver-usa.com/LandmarkService.asmx?WSDL
69	56	8	56	83	89	91	8.25	2	RsvmService	http://staff.vbi.vt.edu/pathport/services/wsdls/rsvm.wsdl
192	83	24	84	83	89	91	8	67	LittServiceService	http://www.statsbiblioteket.dk/netbibservices/services/LittService?wsdl
216.5	89	5.2	90	60	89	69	77	3	zipCodeClass	http://www.worldwildweb.biz/webservices/zipCodeWebService.cfc?wsdl
247.8	99	6.5	100	73	89	62	1.2	5	Service1	http://visualprog.cz/Database/service1.asmx?wsdl
287.67	63	6.9	63	73	89	75	11.34	37	SkyBoT	http://www.bdl.fr/webservices/skybot/skybot.php?wsdl
154.1	53	8.6	54	67	89	77	72.62	4	DMReporting	http://dm4.dynamicmessenger.com/reporting.asmx?WSDL
514.5	86	1.4	95	73	78	62	15	36	bidlistconnection_web_services	http://www.bidlistconnection.com/blcws2.asmx?wsdl
222	73	6.8	74	73	89	80	84.67	9	Service	http://www.strangelights.com/fsharp/AspfDemo/FunctionCalls.asmx?wsdl
161	98	17.6	100	73	78	62	50.2	91	GBNIRHolidayService	http://www.holidaywebservice.com/Holidays/GBNIR/GBNIRHolidayService.asmx?wsdl
117	83	23.3	84	67	89	82	4	5	IOremGeocoderservice	http://gis.orem.org/GISServices/OremGeocoder.dll/wsdl/IOremGeocoder
126.25	100	3.6	100	60	100	74	39.5	32	CurrencyRates	http://ws.strikeiron.com/HouseofDev/currencyrates151?WSDL
101	86	22.5	86	73	89	80	2.5	6	CityLocations	http://asyncpostback.com/CityLocations.asmx?WSDL
291	88	1.9	96	73	78	75	137	8	SRWSampleService	http://www.library.utoronto.ca/unicorn.wsdl
211	22	9.2	23	73	89	80	9.05	10	valdoc	http://covarm.tvu.ac.uk/valdoc/wsdl/valdocSOAP.wsdl
172.57	90	9.7	97	67	100	66	10.24	91	Icon	http://b2b.intercreditonline.com/iconwebservices/icon.asmx?wsdl
138.07	30	1.7	30	72	89	86	2	11	WMLS	http://www.witsml.org/api/131d/WMLS.WSDL
205.31	56	7.1	57	67	78	77	90.07	93	EPADWebServices	http://webservices.dicecorp.com/epadinterface/epad.asmx?wsdl
166.6	51	5.8	51	73	78	84	13.4	65	interop	http://soap.fmui.de/interopb.wsdl
470.43	43	4.5	43	78	78	89	8.29	2	ProFoxWS	http://www.leafe.com/ProFoxWS.wsdl
288.87	84	2.1	84	53	89	66	94.7	6	AnalysisWSAppLabImplService	http://www.ebi.ac.uk/soaplab/emboss4/services/edit.pasteseq?wsdl
81	100	2	100	80	78	65	2	11	DeadOrAlive	http://www.abundanttech.com/webservices/deadoralive/deadoralive.asmx?WSDL
404.5	99	3.4	100	73	89	62	37	2	StateInfoSrv	http://offerings.nic.in/finalcomponent/stateinfosrv.asmx?WSDL
225	85	22.9	95	73	100	80	109	4	PetWebServices	http://www.proposion.com/n2n-petshop/WebService/PetWebServices.asmx?wsdl
260.6	100	13.5	100	67	100	82	42.4	2	showseqService	http://www.ebi.ac.uk/soaplab/emboss4/services/display.showseq.derived?wsdl
138	85	33	95	73	100	84	13	12	ATTSMS	http://www.jaredmonaco.com/ATTSMS.asmx?WSDL
93.3	60	13.4	61	73	67	84	31.4	88	DemographixQuery	http://ws.cdyne.com/DemographixWS/DemographixQuery.asmx?wsdl
229	98	13.9	99	73	100	84	7.6	40	transeqService	http://genome.dkfz-heidelberg.de/menu/hobit/embapps/wsdl/transeq.wsdl
152.5	86	4.5	87	73	78	84	2	11	WSLoggildingar	http://erindrekip.skyrr.is/wsloggildingar.asmx?WSDL
255.25	67	1.4	67	73	89	80	34.5	93	SendServiceNoHeader	http://www.esendex.com/secure/messenger/soap/SendServiceNoHeader.asmx?wsdl
269	96	21.5	99	58	89	75	10	10	LOTTO_UK_NumberChecker	http://www.4duk.net/4dwsdl/doc
357.33	97	0.9	99	73	100	80	1.66	37	WsdlContractFirstService	http://isb.oio.dk/oioservice/service/public/3/open/wsdlcontractfirstservice.asmx?WSDL
225.5	86	10.1	86	73	78	84	2	40	PingPong	http://www.gama-system.com/webservices/pingpong.asmx?wsdl
105.78	60	10.9	61	73	67	80	59.17	37	DelayedStockQuote	http://ws.cdyne.com/delayedstockquote/delayedstockquote.asmx?wsdl
137	83	17.9	84	73	89	75	8	9	CarCalculatorServiceService	http://www.fair.dk/fair/services/CarPriceService?wsdl
248	78	3.1	79	73	78	84	30.5	96	SearchNajdiSi	http://www.gama-system.com/webservices/searchnajdisi.asmx?wsdl
455.94	64	4.9	64	53	89	66	17.53	6	TexServices	http://admin.brandedsms.com/TexServices.asmx?wsdl
411.12	39	6.2	39	73	100	84	24.87	38	MapService	http://lbs.wheresoft.com/api/wssp/mapservice.asmx?wsdl
274	100	14	100	73	100	84	6.6	32	emowseService	http://genome.dkfz-heidelberg.de/menu/hobit/embapps/wsdl/emowse.wsdl
201.8	94	1.6	98	73	100	84	8	40	patmatdbService	http://genome.dkfz-heidelberg.de/menu/hobit/embapps/wsdl/patmatdb.wsdl
848.15	21	3.5	21	78	78	89	451.15	10	interpublish	http://www.cs.usyd.edu.au/~ejb/interpublish.wsdl
1164	88	13.4	96	83	78	91	11	8	2smsMessaging	http://www.2sms.com/soap/2smsmessaging.wsdl
427.65	86	1.4	86	53	89	66	120.48	3	AnalysisWSAppLabImplService	http://www.ebi.ac.uk/soaplab/emboss4/services/phylogeny_molecular_sequence.fdiscboot?wsdl
3343	83	5.5	84	83	89	91	2	3	SummaryService	http://dcregistry.natlib.govt.nz/axis/services/itemSummary?wsdl
1099	95	10.6	99	73	78	84	28	90	StockServices	http://www.html2xml.nl/Services/Stocks/Version1/StockServices.asmx?wsdl
319.83	84	1.1	84	53	89	66	108.96	6	AnalysisWSAppLabImplService	http://www.ebi.ac.uk/soaplab/emboss4/services/alignment_local.supermatcher?wsdl
489.2	67	5.1	68	73	78	80	117.2	90	TimeZones	http://markitup.com/WebServices/TimeZones.asmx?wsdl
79.12	70	5.3	70	73	89	84	2.87	7	MathService	http://brwcse.fau.edu/csclub/MathWebService/MathService.asmx?wsdl
254.4	97	1.6	99	73	100	84	7.6	39	chipsService	http://genome.dkfz-heidelberg.de/menu/hobit/embapps/wsdl/chips.wsdl
409	87	18.1	96	73	78	84	1	10	WSDLInteropTestListService	http://www.mssoapinterop.org/asmx/WSDL/WSDLInteropTestListService.wsdl
202.4	89	1	96	73	100	84	9.2	33	nthseqService	http://genome.dkfz-heidelberg.de/menu/hobit/embapps/wsdl/nthseq.wsdl
287.4	91	1.3	97	50	100	72	36.6	3	prettyplotService	http://www.ebi.ac.uk/soaplab/emboss4/services/alignment_multiple.prettyplot.derived?wsdl
86.86	100	19.7	100	73	78	80	1	88	Distance	http://voservices.net/Cosmology/ws_v1_0/Distance.asmx?wsdl
291.25	92	3	97	60	67	74	16.25	5	XmppService	http://agents.startcorp.com/As/XmppService.asmx?wsdl
137	83	21.6	84	73	89	84	7	62	myService	http://www.ccp4.ac.uk/ccp4/wsdl/matthews.wsdl
1391.5	89	3.4	96	73	78	84	45.5	89	EMBLNucleotideSequenceWebService	http://www.webservicex.com/EMBLNucleotideSequenceWebService.asmx?wsdl
308.45	87	9.3	96	67	78	72	0.9	94	XigniteHoldings	http://www.xignite.com/xholdings.asmx?WSDL
3157.61	23	1.3	23	78	89	89	60.11	5	IdeasServiceService	http://198.228.90.222:8080/ideas/services/IdeasService?wsdl
312.97	93	6	98	67	78	58	25.7	35	FuelPricingServices	http://motormouth.net.au/Services/FuelPricingServices.asmx?wsdl
273.85	87	1.8	95	60	78	72	0.93	66	sfconnector	http://www.sforce.com/us/docs/sforce20.wsdl
314	63	5.4	63	73	89	75	11.67	34	SkyBoT	http://www.imcce.fr/webservices/skybot/skybot.php?wsdl
142	97	20.8	99	73	100	84	2	41	IPHelpers	http://www.romsteady.net/whatip/iphelpers.asmx?wsdl
123.83	99	16.9	100	73	78	62	19	91	HolidayService	http://www.27seconds.com/Holidays/HolidayService.asmx?WSDL
191	100	1.4	100	73	100	84	8.4	33	stssearchService	http://genome.dkfz-heidelberg.de/menu/hobit/embapps/wsdl/stssearch.wsdl
89	83	40.4	84	78	89	89	3	3	ISOcode2shortformatSOAP	http://www.siliconllama.com/services/wsdl/ISOcode2shortformatService.wsdl
110	83	24	84	73	89	84	3	5	Import1	http://www.mssoapinterop.org/asmx/WSDL/import1.wsdl
179	79	2.8	79	73	89	80	29.75	7	XfccBasic	http://www.schemingmind.com/xfcc/xfccbasic.asmx?wsdl
210	97	25.2	97	73	100	84	16	1	WhoIsService	http://www.esynaps.com/WebServices/WhoIsService.asmx?wsdl
436.6	90	1.3	91	73	100	84	90.2	37	showdbService	http://genome.dkfz-heidelberg.de/menu/hobit/embapps/wsdl/showdb.wsdl
730.2	86	3.4	95	73	89	84	47.8	37	InsertRelation	http://www.zbirka.com/Services/DOCTRACE_SERVICE/InsertRelation.asmx?wsdl
166	86	25.7	95	73	89	62	100	89	NRA_x0020_ILA_x0020_News_x0020_and_x0020_Updates_x0020_Syndication	http://www.nraila.org/Services/HuntingAndConservation.asmx?WSDL
1703	83	9	84	83	89	91	6	7	ElementRefinementsService	http://dcregistry.natlib.govt.nz/axis/services/refinementsSummary?wsdl
161	72	14	72	83	89	91	5	11	HomeworkService	http://www.pri.univie.ac.at/~mangler/CEWebS/Homework/homework.wsdl
172	89	29.5	96	89	78	93	2	8	VasService	http://vastool-be.m-otion.at/VasService20060313.wsdl
370.5	86	10.9	86	73	78	84	53	11	SMS	http://www.barnaland.is/dev/sms.asmx?WSDL
120.83	64	5.4	65	73	89	75	69.16	2	BlastbtService	http://www.vbi.vt.edu/~pathport/services/wsdls/clusterblast.wsdl
137.75	78	13.4	78	73	89	84	1.75	89	CualEsMiIP	http://ws.e-mision.net/cualesmiip.asmx?wsdl
97	90	7.3	91	73	78	84	2.2	56	interop2B	http://www.cs.fsu.edu/~engelen/interop2B.wsdl
189	83	27.6	84	78	89	89	1	58	SOAP	http://www.progem.bg/BGTrans/services.wsdl
409.67	99	10.9	100	73	89	62	126.34	36	IT_x0040_Service_x0020_Webservices	http://www.itatservice.de/itatservice/itatservice6.asmx?wsdl
217.4	87	15.1	96	73	100	84	7.2	41	wordmatchService	http://genome.dkfz-heidelberg.de/menu/hobit/embapps/wsdl/wordmatch.wsdl
61.5	72	16.1	72	73	67	84	6	86	Remember_x0020_God	http://www.remembergod.us/webservice/remembergod.wsdl
82.25	99	22.7	100	73	78	80	6.75	95	SdssFields	http://skyserver.sdss.org/vo/dr2fields/sdssFields.asmx?wsdl
836.5	86	5.4	86	73	67	84	17	97	GoogleService	http://webservices.iter.dk/google.asmx?wsdl
561.5	91	6.4	91	73	78	62	319	90	OTSZip	http://www.otsgroup.nl/OTSZip_WebService/OTSZip.asmx?wsdl
197.4	99	1.1	100	73	100	84	9.8	33	seqretsplitService	http://genome.dkfz-heidelberg.de/menu/hobit/embapps/wsdl/seqretsplit.wsdl
226	78	7.9	78	73	89	84	65.25	90	CEqImage	http://www.quisque.com/fr/techno/eqimage/eqimage.asmx?WSDL
268.35	85	4.7	86	53	89	66	81.22	4	AnalysisWSAppLabImplService	http://www.ebi.ac.uk/soaplab/emboss4/services/nucleic_restriction.recoder?wsdl
131.36	90	2.3	97	60	67	79	4	10	Interop	http://mssoapinterop.org/stk/LoggedInterop.wsdl
129	89	10.7	89	73	78	84	7.75	3	WSDLInteropTestRpcEncService	http://mssoapinterop.org/stkv3/wsdl/interopTestRpcEnc.wsdl
81	93	35.6	98	58	89	75	1	6	AdminService	http://cuero.tacc.utexas.edu:8080/gridport/services/AdminService?wsdl
154	95	14.9	98	73	100	80	4	2	SimilarityService	http://wortschatz.uni-leipzig.de/axis/services/Similarity?wsdl
143.67	93	11.2	93	80	78	78	17	9	symgateEngine	http://www.symgate.com/cml/symgate.wsdl
271.6	90	2.1	96	73	100	84	39.2	9	newseqService	http://www.ebi.ac.uk/soaplab/emboss4/services/edit.newseq.derived?wsdl
147.33	91	16.6	97	73	100	84	18.41	41	ABAService	http://www.lyonsreg.com/webservices/aba/ABAService.asmx?WSDL
334	89	14.3	96	73	78	84	42	8	QueryCheckService	http://www.checkexpress.com.br/ws_office_bacen/Query.asmx?WSDL
166	83	24.6	84	83	89	91	14	5	AssociatedCheckerService	http://sna2.coomeva.com.co/axis/services/Checker?wsdl
158	72	10.4	72	67	78	82	10.5	92	TimeService	http://dotnet.jku.at/buch/samples/7/encoding/TimeService3.asmx?WSDL
179.5	94	10.5	98	73	89	62	1.25	9	Servicio_medio_ambiente	http://eriste.aragob.es/WebServiceMedioAmbiente/MedioAmbiente.asmx?WSDL
116	87	18.6	96	60	89	69	7.56	12	MainService	http://infoknowledgebase.com/servlet/services/Main?wsdl
677	83	12.1	84	73	100	84	503	9	TranslateSvc	http://office2003research.translate.ru/ResearchService/TranslateSvc.asmx?wsdl
173	91	24.1	97	73	89	62	102	96	NRA_x0020_ILA_x0020_News_x0020_and_x0020_Updates_x0020_Syndication	http://www.nraila.org/Services/NewsAndUpdates.asmx?WSDL
123.67	87	8.9	95	73	78	84	8.67	2	GoogleSearchService	http://homepages.feis.herts.ac.uk/~bf8au/3COM0109/Assessment3/3_1/GoogleSearch.wsdl
178	56	5.2	57	78	89	89	16.75	10	IHessServiceservice	http://www.hess-autoteile-shop.de/soap/hessservice.dll/wsdl/IHessService
63.83	19	5.1	20	60	78	79	3.92	1	AmazonSearchService	http://soap.amazon.com/schemas2/AmazonWebServices.wsdl
874.75	56	3.4	57	73	89	75	102	34	IDEC_GeoServeis	http://www.geoportal-idec.net/gestor/webservices/idecCoordws.php?wsdl
481	83	18.5	84	78	89	89	4	6	ImgCount	http://front-3.cust01.visi.com/isearch-m3/imgcount.php?wsdl
170	87	7.2	95	73	78	80	29.6	3	SoapTest	http://mssoapinterop.org/stkV3/InteropBLoggedTyped.wsdl
194	56	10.5	56	78	89	89	72	5	WMLP	http://www.witsml.org/api/131/WMLP.WSDL
1376	99	8.2	95	83	89	91	856	63	ASPNLogin	http://aspn.activestate.com/ASPN/ASPN.wsdl
300.48	85	2.9	86	53	89	66	90.57	9	AnalysisWSAppLabImplService	http://www.ebi.ac.uk/soaplab/emboss4/services/nucleic_profiles.prophecy?wsdl
153.5	93	12.7	98	73	100	80	4	12	ThesaurusService	http://wortschatz.uni-leipzig.de/axis/services/Thesaurus?wsdl
255	87	1.2	95	67	100	82	41.6	12	digestService	http://www.ebi.ac.uk/soaplab/emboss4/services/protein_motifs.digest.derived?wsdl
130.25	79	2.4	79	73	78	84	93.75	94	IP2Geo	http://ws.cdyne.com/ip2geo/ip2geo.asmx?wsdl
60.18	93	13.1	98	67	100	77	8.93	9	AWSMechanicalTurkRequester	http://mechanicalturk.amazonaws.com/AWSMechanicalTurk/AWSMechanicalTurkRequester.wsdl
142.17	46	6.2	47	73	89	84	10.34	5	Euro42	http://www.ebob42.org/cgi-bin/Euro42.asmx?WSDL
137.81	63	2.5	64	73	89	84	11.12	92	ServerTime	http://www.vbnetexpert.com/vsm/timeservice/servertime.asmx?wsdl
208	92	1.1	97	73	100	84	9.2	39	cutseqService	http://genome.dkfz-heidelberg.de/menu/hobit/embapps/wsdl/cutseq.wsdl
110.78	85	13.2	95	73	78	80	1.78	96	DOTSFastWeather	http://trial.serviceobjects.com/fw/FastWeather.asmx?WSDL
1078.33	84	5.8	84	72	78	86	92.33	63	MAGGIE	http://www-iepm.slac.stanford.edu/tools/soap/wsdl/old/MAGGIE_profile.wsdl
237	97	20.7	99	73	100	80	35	9	WeatherStationService	http://www.pathfinder-xml.com/development/WSDL/WeatherStationService.wsdl
1939	99	6.9	100	73	78	84	1	42	StockQuote	http://www.webservicex.net/stockquote.asmx?WSDL
287.93	100	6.9	100	67	78	77	17.73	88	ABRXMLSearch	http://www.abr.business.gov.au/abrxmlsearch/abrxmlsearch.asmx?wsdl
407	85	19.1	95	58	89	75	32	11	AdminService	http://passport.sme.gov.cn/services/AdminService?wsdl
464	67	2.2	67	80	89	83	38.42	8	Service	http://macrowebservices.com/clients/sdg/ws/service.asmx?WSDL&v=7
445	89	12.1	96	83	89	91	1.5	10	BulportFinanceService	http://services.bulport.com/finance/finance.wsdl
484.5	78	5.9	79	67	89	72	43.5	1	AMIWebServiceService	http://atlasbkk1.in2p3.fr:8180/axis/services/AMIWebService?wsdl
3283	92	1.6	93	73	78	80	35.75	38	Search	http://voservices.net/filter/ws_v2_1/search.asmx?WSDL
664	83	13.6	84	83	89	91	53	7	VersionService	http://passport.sme.gov.cn/passport/services/Version?wsdl
281.8	93	1.3	98	73	100	84	7.2	41	prophecyService	http://genome.dkfz-heidelberg.de/menu/hobit/embapps/wsdl/prophecy.wsdl
932	67	3.9	68	73	78	87	5.75	10	SumibiConvertService	http://www.sumibi.org/sumibi/Sumibi_testing.wsdl
113.2	51	5.5	51	73	78	84	4	56	XMethodsQuery	http://hungmaow.org/files/query.wsdl
91.5	86	17.2	86	73	89	84	5	88	Service	http://www.valil.com/ChessWebService/Service.asmx?wsdl
386.44	27	6	28	60	78	79	8.2	9	IACHSOAPservice	http://soap.achchex.com/exec/achsoap.dll/wsdl/IACHSOAP
505	100	6.1	100	73	78	84	11.33	3	GoogleSearchService	http://www.bigbiggeek.com/blog/lib/MT/GoogleSearch.wsdl
316.28	86	7.2	95	33	78	62	25.52	5	GSXWS	http://gsx.apple.com/gsxws.wsdl
219	87	2.8	96	73	78	80	17	87	K4THotelAvailWS	http://ws.keyfortravel.com/Hotel/hotelavail.asmx?wsdl
85.25	78	9.2	78	73	89	84	3.5	89	UtilityService	http://www.fmnsoft.com/UtilityService.asmx?wsdl
459	98	9.5	100	73	89	80	3	36	LDAPService	http://www.epfl.ch/ws/ldap.wsdl
3625.06	64	1.3	65	73	78	80	3.94	3	EnGraphGPS	http://www.timhibbard.com/webservices/engraphgps/engraph.asmx?wsdl
214	86	17.8	86	80	89	87	2	5	SwissCities	http://www.cdsoft.ch/SwissCities.asmx?wsdl
169.4	90	6.4	91	73	78	84	28.2	5	SoapTest	http://mssoapinterop.org/stkV3/InteropBLogged.wsdl
210.4	90	4.3	96	73	100	84	8.4	8	tfmService	http://www.ebi.ac.uk/soaplab/emboss4/services/information.tfm.derived?wsdl
166	83	28.1	84	83	89	91	6	62	HelloService	http://homepages.feis.herts.ac.uk/~bf8au/wsdl/HelloService.wsdl
148.06	52	7.8	53	67	89	77	88.18	94	Location	http://www.annotatedearth.com/AELocationService/location.asmx?wsdl
182	92	15.7	97	67	78	72	54	11	PixelsToXYService	http://www.viamichelin.com/ws/services/PixelsToXY?wsdl
126	94	1.9	98	60	100	74	37.67	8	USAddressVerification	http://ws.strikeiron.com/USAddressVerification?WSDL
175.5	96	4.7	99	60	100	74	58	26	Medicare	http://ws.strikeiron.com/medicare_2_5?WSDL
254.6	98	1.7	99	67	100	82	43.2	5	chipsService	http://www.ebi.ac.uk/soaplab/emboss4/services/nucleic_codon_usage.chips.derived?wsdl
237.8	99	14.3	100	73	100	84	9.6	32	infoseqService	http://genome.dkfz-heidelberg.de/menu/hobit/embapps/wsdl/infoseq.wsdl
621.2	85	8.3	95	73	78	80	10	38	MAPPResults	http://xml.assessment.com/service/MAPPResults.asmx?wsdl
130.75	95	21.7	98	73	78	80	8	10	CafePressServices	http://api.cafepress.com/index.asmx?wsdl
163	96	16.2	99	73	78	84	12.25	86	MortgageIndex	http://www.webservicex.net/MortgageIndex.asmx?wsdl
112.83	98	4.1	100	73	100	84	45.16	33	Files	http://ws.acrosscommunications.com/Files.asmx?wsdl
103.67	97	4.7	99	73	100	75	2	96	SearchService	http://www.phdcc.com/findinsite/SearchService.asmx?wsdl
312.5	21	3.1	22	42	100	72	25.9	89	SforceService	http://www.scuttlefish.com/sforce.xml
223.5	72	11.9	72	73	89	75	8	65	RecommendationService	http://www.statsbiblioteket.dk/netbibservices/services/Recommendation?wsdl
126.25	91	12.2	97	73	89	75	10	12	WSDLInteropTestRpcEncService	http://www.whitemesa.net/r3/InteropTestRpcEnc.wsdl
95.38	62	13.7	62	73	78	80	55.88	88	EmailVerNoTestEmail	http://ws.cdyne.com/emailverify/Emailvernotestemail.asmx?wsdl
118.75	86	12.8	95	67	78	77	0.87	41	XigniteSurvey	http://www.xignite.com/xSurvey.asmx?wsdl
294.6	94	13	98	73	100	84	8.4	32	restrictService	http://genome.dkfz-heidelberg.de/menu/hobit/embapps/wsdl/restrict.wsdl
280.61	85	4.8	86	53	89	66	85.7	4	AnalysisWSAppLabImplService	http://www.ebi.ac.uk/soaplab/emboss4/services/nucleic_codon_usage.cusp?wsdl
107.33	63	15.1	63	73	100	84	4	2	wsaTestService	http://fisheye5.cenqua.com/viewrep/~rawr=1.2/jax-wsa-sources/jaxwsa-ri/test/src/w3c/s11/etc/wsaTestService.wsdl
82.67	93	1.8	98	67	78	77	1.67	34	CPP_SCORING_REQUEST	http://soap.cpp.com/CppSoapRequests/CPPIncomingRequest.asmx?wsdl
229.6	88	11.9	96	73	100	84	10	37	showseqService	http://genome.dkfz-heidelberg.de/menu/hobit/embapps/wsdl/showseq.wsdl
355	66	2.7	67	80	89	83	68.75	9	Service	http://macrowebservices.com/clients/sdg/ws/service.asmx?WSDL&v=154
151	92	12.2	97	73	100	80	4.5	11	CooccurrencesAllService	http://wortschatz.uni-leipzig.de/axis/services/CooccurrencesAll?wsdl
268.2	93	1.2	98	67	100	82	44.8	7	maskseqService	http://www.ebi.ac.uk/soaplab/emboss4/services/edit.maskseq.derived?wsdl
296.06	55	6.5	56	67	78	72	64.28	96	ServiceBilling	http://www.gama-system.com/webservices/servicebilling.asmx?wsdl
215	90	1.6	96	73	100	84	9.2	32	palindromeService	http://genome.dkfz-heidelberg.de/menu/hobit/embapps/wsdl/palindrome.wsdl
278.08	59	6.1	59	60	78	62	3	27	Lodge	http://www.messagenet.com.au/dotnet/Lodge.asmx?wsdl
320	91	23.3	97	73	89	62	237	6	Courses	http://www.quilogy.com/webservices/courselist.asmx?wsdl
126.22	92	14.1	97	73	78	62	19.44	88	The_x0020_Development_x0020_One_x0020_XMLTV_x0020_Web_x0020_Service	http://d1.com.au/D1xmltv.asmx?wsdl
275.87	85	3.8	86	53	89	66	94.61	8	AnalysisWSAppLabImplService	http://www.ebi.ac.uk/soaplab/services/nucleic_cpg_islands.cpgreport?wsdl
259.8	88	13.4	96	67	100	82	45.2	5	msbarService	http://www.ebi.ac.uk/soaplab/emboss4/services/nucleic_mutation.msbar.derived?wsdl
1345.5	78	4	79	73	78	84	23.25	4	WSMPsrchService	http://www.ebi.ac.uk/Tools/webservices/wsdl/WSMPsrch.wsdl
151	85	28.4	95	83	89	91	18	90	ProTagService	http://services.bio.ifi.lmu.de:1046/prothesaurus/services/ProTagService?wsdl
104	87	18.5	95	73	78	80	1	97	DOTSTimeZoneAppend	http://ws2.serviceobjects.net/tza/timezoneappend.asmx?WSDL
132.73	86	14.3	95	73	78	62	34.91	11	SkyNodeWS	http://skyservice.pha.jhu.edu/SkyNode/FIRST/SkyNodeWS.asmx?WSDL
2141.67	88	3.7	96	73	100	84	1815.34	2	MatchService	http://match.golfonlife.com/MatchService.asmx?WSDL
4651	65	0.9	65	73	100	80	273	2	WS4lsqlService	http://standarder.oio.dk/ws4lsql.wsdl
227	92	15	97	73	100	84	6.6	34	megamergerService	http://genome.dkfz-heidelberg.de/menu/hobit/embapps/wsdl/megamerger.wsdl
350.33	91	7.5	91	73	78	80	51.83	1	OHRwurmIndexService	http://ohrwurm.net/soap/index/OHRwurmIndex.wsdl
191.11	87	9.6	95	67	78	77	30.85	89	GeoAccess	http://geoaccess.and.com/GeoAccess/GeoAccess.asmx?wsdl
79.65	61	13.3	61	67	100	77	2.75	3	AWSECommerceService	http://webservices.amazon.com/AWSECommerceService/US/AWSECommerceService.wsdl
174.17	88	13.7	96	73	78	84	18.84	5	EnvioSMS	http://www.telefonica-moviles.deusto.es/enviarSMS/enviosms.asmx?WSDL
1760.48	97	2.4	98	67	89	58	18.76	90	ERSWebCensusMapService	http://maps.ers.usda.gov/Profiles/ERSWebCensusMapService/ERSWebCensusMapService.asmx?wsdl
107	83	27.6	84	83	89	91	9	64	eBayWatcherService	http://www.echo.eos.nasa.gov/documents/wsdl/extended-services/EBayWatcherService.wsdl
104	92	17.1	97	73	100	80	30.67	4	EditService	http://www.xamlshare.com/editservice.asmx?wsdl
211.4	100	14.7	100	73	100	84	7.8	37	checktransService	http://genome.dkfz-heidelberg.de/menu/hobit/embapps/wsdl/checktrans.wsdl
210.33	93	2.3	98	67	67	72	46.33	9	SyndicationServiceExperimental	http://yvesk3.dotnet3.hostbasket.com/dasBlog/SyndicationServiceExperimental.asmx?wsdl
126.2	90	7.2	91	73	78	84	9.8	6	SoapTest	http://mssoapinterop.org/stk/interopB.wsdl
111	83	29	84	83	89	91	8	64	TemperatureService	http://www.echo.eos.nasa.gov/documents/wsdl/extended-services/TemperatureService.wsdl
72.25	89	10.1	89	78	78	89	2.75	11	X3WS	http://emaint.no-ip.com/emaintws/x3ws.wsdl
115	83	24.6	84	73	100	84	5	5	AreaService	http://www-ds.e-technik.uni-dortmund.de/new/CEI/resource/grid_res/AreaService.wsdl
405	85	6.5	95	73	89	62	16.3	93	ManageNumbers	http://webservices.kull.ch/Numbering/ManageNumbers.asmx?WSDL
495	83	18	84	72	78	86	221	5	companyPaymentAuthorizationService	http://www.stylusstudio.com/SSDN/upload/PaymentAuthorization.wsdl
861.75	56	6.2	56	78	89	89	9.75	56	ApniUrdu	http://www.apniurdu.com/SOAP/Urdu2.wsdl
244	78	6.9	78	73	89	80	54.25	89	Catalog	http://www.briarpatchbasketry.com/Baskets/Tools/Catalog.asmx?wsdl
160.5	86	17.2	86	73	89	84	3	6	zCalcSvc	http://www.procdev.com/zcalcs/zcalcsvc.asmx?wsdl
128.33	94	4.5	98	73	100	80	26.33	3	ImageryMetaDataService	http://www.sstsoftware.com/imagerymetadataservice/imagerymetadataservice.asmx?wsdl
148.5	87	11.1	95	67	78	82	33.29	92	USHolidayDates	http://www.27seconds.com/Holidays/US/Dates/USHolidayDates.asmx?wsdl
3347	83	5.6	84	83	89	91	2	3	OTNGUIDGenerator	http://webservices.oracle.com/ws/guid/oracle.ws.OTNGUIDGenerator?WSDL
3055	56	2.4	57	83	89	91	2.75	3	PimlService	http://www.vbi.vt.edu/~pathport/services/wsdls/pathinfo.wsdl
130.25	78	9.4	79	73	89	84	4	11	Proverbs	http://www.mastercsharp.com/live/ProverbService1/ProverbService.asmx?WSDL
183.42	92	11	97	60	89	79	32.58	88	Service1	http://www.velocedge.com/Net/LMWAPI/service1.asmx?wsdl
167	85	24.6	95	73	100	84	2	5	Service1	http://www.milan.sk/WebService1/Service1.asmx?wsdl
331	87	20.4	95	73	100	80	46	7	DownloadService	http://www.samsung.com/ph/support/WcmsService/DownloadService.asmx?WSDL
140.67	63	4.2	64	60	78	62	3	2	NavigatePublicationTarget	http://rep.oio.dk/gentofte.dk/xml/wsdl/2005/09/12/NavigatePublicationTarget.wsdl
416.25	69	6	70	67	78	72	164.13	93	NetDicV08	http://btonic.est.co.jp/NetDic/NetDicv08.asmx?WSDL
68.83	100	21.4	100	73	100	80	7.33	92	Image_x0020_Search	http://webservices.indexstock.com/ImageSearch/2003/07/15/imagesearch.asmx?wsdl
867.73	94	4	95	33	78	59	47.46	2	SaisieFrance2ServiceBeanService	http://www.icare-service.com/axis/services/SaisieFrance2?wsdl
429.38	20	1	21	42	78	72	141	3	PayPalAPIInterfaceService	http://www.paypal.com/wsdl/PayPalSvc.wsdl
837.25	78	5.7	78	73	89	80	55	90	NewsService	http://www.dotnetpro.de/xmlwebservices/news.asmx?wsdl
151.75	88	8.7	96	73	100	84	69	7	NumPager	http://ws.acrosscommunications.com/NumPager.asmx?WSDL
212.2	90	1.6	96	73	100	84	8.8	33	oddcompService	http://genome.dkfz-heidelberg.de/menu/hobit/embapps/wsdl/oddcomp.wsdl
151.4	53	5.6	54	73	67	84	88.4	34	ACMEProducts	http://www.xmlforasp.net/CodeBank/webservices/ACMECorp/ACMECorp.asmx?wsdl
275.8	85	12.1	95	73	100	84	8.8	40	remapService	http://genome.dkfz-heidelberg.de/menu/hobit/embapps/wsdl/remap.wsdl
155	100	28.1	100	67	89	72	8	59	sekeywordService	http://www.aspiringgeek.com/cfc/keyword/sekeyword.cfc?wsdl
258	92	3.2	97	73	100	84	32.4	5	codcopyService	http://www.ebi.ac.uk/soaplab/emboss4/services/edit.codcopy.derived?wsdl
416.33	46	5.1	46	83	89	91	6.33	7	PML	http://xml.nig.ac.jp/wsdl/PML.wsdl
206.25	87	6.1	95	60	89	69	96.25	9	JobSequencerService	http://cuero.tacc.utexas.edu:8080/gridport/services/GridPortSequencer?wsdl
197	89	28.6	96	60	89	69	16	11	checkidService	http://www.housecall.co.uk/cfc/checkid.cfc?wsdl
168.5	88	5	96	60	89	69	1	38	DataGeneration	http://ws.strikeiron.com/DataGeneration?WSDL
281.39	61	6.1	61	67	78	72	59.06	88	Service1	http://sms.cellcom.co.il/SmsGate/SmsGate.asmx?WSDL
302.4	91	12.5	97	73	100	84	8.4	39	textsearchService	http://genome.dkfz-heidelberg.de/menu/hobit/embapps/wsdl/textsearch.wsdl
123.7	93	15.9	98	67	100	82	0.7	96	XWebLead	http://ws.xwebservices.com/XWebLead/XWebLead.asmx?wsdl
66	83	36.1	84	78	89	89	3	11	SecureLogin	http://www.tacsurv.com/TSSIPortal/Global/SecureLogin.asmx?wsdl
111	56	13.8	56	83	89	91	6	2	TfscanService	http://www.vbi.vt.edu/~pathport/services/wsdls/tfscan.wsdl
947	63	6	63	73	89	75	89	34	IDEC_GeoServeis	http://www.geoportal-idec.net/gestor/webservices/idec_ws.php?wsdl
145.36	33	3.2	34	67	78	72	2.65	7	interopLab	http://www.pocketsoap.com/services/ilab.wsdl
443.56	94	6.6	98	60	89	72	232.46	7	IWebAPIService	http://tbe.taleo.net/wsdl/WebAPI.wsdl
173	89	5.1	90	73	89	62	102	40	GlenXMLService	http://www.gleneclarke.com/webservices/glenxmlservice.asmx?wsdl
186	93	10.5	94	73	78	80	56	12	aotm	http://www.artofthemix.org/aotm.asmx?wsdl
2457.5	96	2	99	73	78	84	1.5	5	MathService	http://www.learnasp.com/quickstart/aspplus/samples/services/MathService/VB/MathService.asmx?WSDL
994.26	30	2.8	30	67	78	82	88.47	6	SympaSOAP	http://demo.sympa.org/sympa/wsdl
349.8	92	1.4	97	67	100	82	39.4	6	vrnasuboptService	http://www.ebi.ac.uk/soaplab/emboss4/services/nucleic_rna_folding.vrnasubopt.derived?wsdl
103	94	36.6	98	80	100	87	1	8	InteropTestExtensibilityRequired	http://www.mssoapinterop.org/asmx/WSDL/InteropTestExtensibilityRequired.wsdl
142	96	29.3	99	73	100	84	17	60	Testtool	http://webservice.testtool.nl/testtool.asmx?WSDL
211.57	89	4	96	83	78	91	15.93	7	eUtilsService	http://www.ncbi.nlm.nih.gov/entrez/eutils/soap/eutils.wsdl
214.8	91	15.4	97	73	89	62	11	2	dbEMSW2	http://portal.emswireless.com/WebService/dbEMSW2.asmx?wsdl
243	93	13.7	98	58	100	75	9	35	dottupService	http://genome.dkfz-heidelberg.de/menu/hobit/embapps/wsdl/dottup.wsdl
635.42	32	0.3	33	33	78	59	370.75	3	SABLEThermRPCService	http://ems.eurostep.fi:8080/SABLE/services/SABLE.DAPI.THERM.RPC?wsdl
1428	99	7.9	98	73	100	84	1274	11	RetHeaderService	http://soapclient.com/interop/doclitHeaders.wsdl
113.75	8	9.2	9	67	78	72	3.85	6	sugarsoap	http://demo.sugarondemand.com/sugarcrm/soap.php?wsdl
141	90	1.9	96	67	78	72	25	3	GenerateMapService	http://www.viamichelin.com/ws/services/GenerateMap?wsdl
196.83	75	1.1	75	73	78	84	36.16	96	CodiceFiscale	http://webservices.dotnethell.it/codicefiscale.asmx?wsdl
317.59	91	7.7	92	67	100	72	46.24	5	QueryService	http://www.ebi.ac.uk/ontology-lookup/OntologyQuery.wsdl
153.79	86	10.1	95	67	100	82	31.79	57	HR-XML_x0020_Validation_x0020__x0028_2004-08_x0020_release_x0029_	http://testbed.hr-xml.org/validate200408.asmx?WSDL&v=x
439	86	16.5	95	58	100	80	2	5	Compound2	http://www.whitemesa.com/r3/compound2.wsdl
110.67	98	1.6	99	73	89	80	45.89	37	OFACService	http://www.lyonsreg.com/webservices/ofac/OFACService.asmx?wsdl
317	95	23.8	98	73	100	80	22	7	DownloadService	http://www.samsung.com/au/support/WcmsService/DownloadService.asmx?WSDL
843.5	97	5.7	99	58	89	69	98.5	9	NavneNumreBasis	http://tunnel.nno.dk/NNService/1.0/NNService.wsdl
134.5	72	15.9	72	78	89	89	11	11	ITempConverterservice	http://developerdays.com/cgi-bin/tempconverter.exe/wsdl/ITempConverter?WSDL
244.25	70	9.3	70	73	67	84	30.13	8	w_company	http://www.invoice4u.co.il/Public/w_company.asmx?wsdl
292.21	56	6.5	57	67	89	77	54.42	95	WebServiceDemo	http://www.guru4.net/articoli/javascript-soap-client/demo/webservicedemo.asmx?wsdl
150.4	20	6.5	21	60	89	69	6.8	5	CWS	http://netbase.ceressoft.nl/index.php?wsdl
256.39	85	5.1	86	53	89	66	77.13	10	AnalysisWSAppLabImplService	http://www.ebi.ac.uk/soaplab/services/edit.entret?wsdl
280.36	94	8.2	94	73	78	62	109	36	ciselniky	http://www.atcomp.cz/webservices/ciselniky.asmx?wsdl
309	96	23.5	99	73	100	80	22	10	DownloadService	http://www.samsung.com/me/support/WcmsService/DownloadService.asmx?WSDL
156	98	12.5	99	73	100	80	1.5	37	MovieInformation	http://www.ignyte.com/webservices/ignyte.whatsshowing.webservice/moviefunctions.asmx?wsdl
348.1	67	2.3	68	73	89	80	74.4	94	Communication	http://zeta-software.de/Uploader/Communication.asmx?wsdl
369.83	66	2.9	67	80	89	83	76.5	11	Service	http://macrowebservices.com/clients/sdg/ws/service.asmx?WSDL&v=14
573.81	11	3.5	12	67	78	72	36.72	11	GForgeAPI	http://www.gforge.org/soap/index.php?wsdl
218.75	68	2	68	60	89	69	80.75	2	tipService	http://www.flash-mx.com/ws/tipoftheday/tip.cfc?wsdl
1558.07	97	2.6	98	67	89	58	13.14	93	ERSWebCensusMapService	http://maps.ers.usda.gov/Profiles/backup/Profiles/Web%20References/mapspreview/ERSWebCensusMapService.wsdl
168.25	56	5.7	57	67	78	72	20.25	10	PersonService	http://dotnet.jku.at/buch/samples/7/encoding/PersonService.asmx?WSDL
534.5	72	10.7	72	73	89	75	3.5	9	KeywordQueryService	http://www.glycosciences.de/services/KeywordService?wsdl
77	50	9.2	51	78	89	89	3.2	66	MyWorld	http://esol.american.edu:8080/wsdl/MyWorld.wsdl
128.6	89	1.8	96	60	100	69	34.4	34	BusinessVerification	http://ws.strikeiron.com/DnBBusinessVerification?WSDL
144.75	56	10.7	56	73	89	75	4.5	1	CReasonerService	http://ws.comtec.e-technik.uni-kassel.de/axis/services/CReasoner?wsdl
392.5	46	5.6	47	73	89	75	1.5	34	getMapwsdl	http://transcat.vsb.cz/tc_webServices/ws.php?wsdl
274.8	92	1.6	97	67	100	82	44.8	5	fdnainvarService	http://www.ebi.ac.uk/soaplab/emboss4/services/phylogeny_molecular_sequence.fdnainvar.derived?wsdl
101	93	17.9	98	73	78	80	0.83	93	DOTSContactValidation	http://trial.serviceobjects.com/cv/ContactValidation.asmx?WSDL
324.5	72	14.6	72	78	89	89	124.5	1	GetSomeValueService	http://oscar.snapps.com/portal.nsf/MyService?WSDL
157.2	53	1.5	53	50	78	66	4.2	93	Service	http://sms.csoft.co.uk/dtd/sendsms3.wsdl
113.33	91	5.7	97	73	100	84	45.66	3	ePrecis	http://www.eprecis.com/eprecis.asmx?wsdl
131.15	90	14	97	60	100	79	1.23	91	XWebNews	http://ws.xwebservices.com/XWebNews/XWebNews.asmx?wsdl
221.75	78	9.2	78	73	67	84	82.75	42	InstantOrder	http://www.sonnenburg.se/CommerceVBVS/InstantOrder.asmx?WSDL
268.57	85	4.7	86	53	89	66	86.53	7	AnalysisWSAppLabImplService	http://www.ebi.ac.uk/soaplab/emboss4/services/nucleic_composition.chaos?wsdl
171.6	93	6.6	98	73	89	62	1.8	9	Servicio_ganaderos	http://eriste.aragob.es/WebServiceGanaderos/ganaderos.asmx?wsdl
136.67	63	6.1	64	78	78	89	3	11	ParaciteSearchService	http://search.cpan.org/src/MJEWELL/Biblio-Citation-Parser-1.10/examples/webservice/paracite.wsdl
57	98	34.6	100	73	100	84	1	95	GuidGenerator	http://aspalliance.com/nothingmn/guid.asmx?wsdl
108	92	25.1	97	73	67	84	2	1	WSDLInteropTestDocLitService	http://www.whitemesa.com/r3/InteropTestExtensibility.wsdl
208.4	94	1.1	98	73	100	84	9.2	37	einvertedService	http://genome.dkfz-heidelberg.de/menu/hobit/embapps/wsdl/einverted.wsdl
123.64	93	14.6	98	67	100	82	1.19	87	XWebCheckOut	http://ws.xwebservices.com/XWebCheckOut/XWebCheckOut.asmx?wsdl
1387.5	78	3.5	79	73	78	84	31	4	WSTCoffeeService	http://www.embl-ebi.ac.uk/Tools/webservices/wsdl/WSTCoffee.wsdl
335.89	36	7.1	37	73	78	83	4.78	11	Dispenser	http://www.blackstoneonline.com/webservices/dispenser.xml?wsdl
83.42	66	1.6	66	73	67	84	3.67	87	PublicCalendar	http://webservices.serviceu.com/v1/publiccalendar.asmx?WSDL
337.6	99	2.2	100	58	100	75	39.8	9	cirdnaService	http://www.ebi.ac.uk/soaplab/emboss4/services/display.cirdna.derived?wsdl
201.48	53	6.7	54	67	67	82	98.35	38	_Get	http://www.sceducationlottery.com/webservices/get.asmx?wsdl
210.79	89	11.5	96	67	100	77	5.61	10	Service1	http://openarxiv.ist.psu.edu/ArXivServices/Service1.asmx?wsdl
512.88	99	6.8	100	67	100	77	17.88	60	TerraService	http://terraserverusa.com/TerraService2.asmx?WSDL
341.39	82	0.9	82	53	89	66	122.26	7	AnalysisWSAppLabImplService	http://www.ebi.ac.uk/soaplab/emboss4/services/alignment_local.matcher?wsdl
205.5	73	1.9	73	60	78	74	27	33	VinService	http://webservice.vinexplosion.com/VinService.asmx?wsdl
243	63	8.3	63	73	89	75	13.33	35	Advanced	http://kaos.explosive.se/xwl/service/advanced_server/index.php?wsdl
247.05	89	6.6	89	67	100	77	55.1	11	AWSECommerceService	http://webservices.amazon.com/AWSECommerceService/DE/AWSECommerceService.wsdl
843.33	88	3.9	88	67	78	77	467	96	XigniteMaster	http://www.xignite.com/xMaster.asmx?wsdl
143	83	15.9	84	73	78	84	23	57	NewsSearchService	http://www.flash-db.com/services/ws/newsSearch.wsdl
140	89	7	96	73	78	84	9.67	5	GoogleSearchService	http://www.ncc.up.pt/~zp/aulas/0203/adi/aulas/serve/wsdl/GoogleSearch.wsdl
201.6	91	1.5	97	73	100	84	7.8	36	pscanService	http://genome.dkfz-heidelberg.de/menu/hobit/embapps/wsdl/pscan.wsdl
214	100	26.7	100	73	78	88	2	1	Geolizer	http://www.dns02.de/geolizer/server.php?wsdl
50.07	27	11.2	27	67	78	82	5.93	89	SalesRankNPrice	http://bob.marlboro.edu/~msie/2002/ipl/perl/lectures/jun15/NET-example/BookService.wsdl
2204.38	66	0.7	66	73	78	84	2050.13	36	Research	http://office.microsoft.com/research/query.asmx?wsdl
1462	83	9.9	84	83	89	91	3	8	VocabularyTermsService	http://dcregistry.natlib.govt.nz/axis/services/vocabularyTermsSummary?wsdl
123	99	9.8	100	73	100	84	2.33	86	AffiliateService	http://webservice.allposters.com/ProductInformationService.asmx?wsdl
220.8	85	0.8	95	73	100	84	10.8	35	maskseqService	http://genome.dkfz-heidelberg.de/menu/hobit/embapps/wsdl/maskseq.wsdl
404.2	87	1.2	95	67	100	82	45	8	vrnacofoldService	http://www.ebi.ac.uk/soaplab/emboss4/services/nucleic_rna_folding.vrnacofold.derived?wsdl
262.6	89	13.3	96	67	100	82	44	6	sixpackService	http://www.ebi.ac.uk/soaplab/emboss4/services/display.sixpack.derived?wsdl
209.4	98	1.4	100	73	100	84	10	41	marscanService	http://genome.dkfz-heidelberg.de/menu/hobit/embapps/wsdl/marscan.wsdl
2297.64	98	1.6	98	73	67	84	712.55	9	interopLab	http://tclsoap.sourceforge.net/WSDL/silab.wsdl
111	87	27.4	95	58	89	80	2	11	Compound2	http://mssoapinterop.org/stkv3/wsdl/Compound2.wsdl
303.2	51	5.6	51	83	89	91	6.6	37	Blast	http://xml.nig.ac.jp/wsdl/Blast.wsdl
1326.5	86	6.8	86	73	78	84	41	32	User	http://www.processclaims.com/service/user.asmx?wsdl
348	100	2.4	100	67	78	72	16.8	5	RandomPlayer	http://www.00001001.ch/codeduel3/wsTest/TestPlayers/RandomPlayer.asmx?WSDL
275	72	11.8	72	83	89	91	9	11	EHCIntegrationService	http://new.ehealthcompete.com/webservices/eis-rpcenc.wsdl
179.5	72	4.1	73	60	100	74	7.5	33	TaxonomyManager	http://isb.oio.dk/oioservice/service/public/2/taxonomymanager.asmx?wsdl
782	84	1.5	85	73	78	87	3	10	ReportReadingWS	http://rep.oio.dk/kmd.dk/energi/xml/wsdl/2005/07/05/ReportReadingWS.wsdl
104	90	3.4	96	80	78	87	39	87	ccydemo	http://www.webcontinuum.net/webservices/ccydemo.asmx?wsdl
481.9	94	2.1	94	67	67	84	6.7	89	NetworkNode	http://exchangenetwork.net/schema/v1.0/node.wsdl
103	85	16.1	95	73	78	80	0.89	91	DOTSFastWeather	http://ws2.serviceobjects.net/fw/fastweather.asmx?wsdl
799	99	14.4	95	58	89	80	723	3	Compound2	http://www.soapclient.com/interop/compound2.wsdl
319.3	85	0.4	85	53	89	66	128.13	9	AnalysisWSAppLabImplService	http://www.ebi.ac.uk/soaplab/emboss4/services/display.sixpack?wsdl
144.31	56	7.4	57	60	67	74	105.5	56	BCHService	http://bch.biodiv.org/Service/2.0/Service.asmx?wsdl
281	90	10.2	97	67	78	77	0.82	81	XigniteEmerging	http://www.xignite.com/xEmerging.asmx?WSDL
703.25	92	3.6	97	73	100	80	265.25	9	dic2	http://www.closerfar.com/dic2.asmx?WSDL
327.86	94	6.3	98	67	100	77	4.22	91	FmWS	http://fm.flash8.net/FmWs.asmx?WSDL
104.6	51	6.7	51	83	89	91	24.2	9	StretcherService	http://www.vbi.vt.edu/~pathport/services/wsdls/stretcher.wsdl
119	95	31.3	98	73	100	84	18	11	ConvertCSharp2VBService	http://www.kamalpatel.net/ConvertCSharp2VBService.asmx?wsdl
278.87	86	4.9	86	53	89	66	84	4	AnalysisWSAppLabImplService	http://www.ebi.ac.uk/soaplab/emboss4/services/enzyme_kinetics.findkm?wsdl
2835.56	97	2	99	73	78	62	13.45	89	Tiscali_x0020_Presence_x0020_Services	http://webservices.tiscali.com/PresenceServices.asmx?WSDL
114	83	24.1	84	73	89	84	4	7	Import1	http://mssoapinterop.org/asmx/WSDL/import1.wsdl
331.43	85	1.1	86	53	89	66	93.52	10	AnalysisWSAppLabImplService	http://www.ebi.ac.uk/soaplab/emboss4/services/nucleic_rna_folding.vrnasubopt?wsdl
212.5	100	13	100	78	78	91	6	6	PegsTourService	http://www.mail-archive.com/axis-c-user@ws.apache.org/msg01087/durchstich.wsdl
396	72	6.7	72	67	89	72	10	93	ndfdXML	http://www.weather.gov/forecasts/xml/DWMLgen/wsdl/ndfdXML.wsdl)
139.5	85	23.2	95	83	89	91	19	40	ARTSPDF_Online_Collaboration	http://www.planetpdf.com/soapCollab/comments.asmx?WSDL
1479.78	65	2.8	65	73	89	80	44	87	ArticleArchive	http://www.basicpro.de/xmlwebservices/articlearchive.asmx?wsdl
227	91	14.2	97	58	100	75	10.6	34	octanolService	http://genome.dkfz-heidelberg.de/menu/hobit/embapps/wsdl/octanol.wsdl
75.13	20	4.4	20	60	78	79	5.17	12	AmazonSearchService	http://soap-eu.amazon.com/schemas2/AmazonWebServices.wsdl
575.5	86	6.4	95	67	100	82	1	88	EmailVerify	http://ws.strikeiron.com/EmailVerify?WSDL
1316.75	88	3.8	96	80	100	87	308	7	Service1	http://ao.sa.dk/LAView/ImageServer/Service1.asmx?WSDL
1383.33	91	3.2	91	73	78	84	41.83	10	WSFastaService	http://www.ebi.ac.uk/Tools/webservices/wsdl/WSFasta.wsdl
144.75	98	2.1	100	73	78	84	2.25	9	CalculationService	http://www.fitnesswizard.com/Services/CalculationService.asmx?WSDL
872	83	15.4	84	78	89	89	14	66	Discordian	http://www.compkarori.com/wsdl/discordian.wsdl
136.33	46	8.6	46	73	89	84	4.33	57	Euro42	http://www.ebob42.org/cgi-bin/eBob42.asmx?WSDL
571	83	8.4	84	67	89	72	4	12	FSCWarrantyClaimManagement_WebServices_TranslationToolService	http://www.mmm-maintenance.com/test/TranslationToolRequest_V1_3_TEST_HTTP.wsdl
201.12	44	0.9	44	67	89	72	112.87	65	MapImage	http://arcweb.esri.com/services/v1/MapImage.wsdl
462	99	12.7	100	73	78	80	11	90	NED	http://voservices.net/NED/ws_v1_0/NED.asmx?wsdl
189	100	15.4	100	73	100	84	21.5	94	DevLeap_x0020_-_x0020_Codice_x0020_Fiscale	http://devlab.devleap.it/PaoloPi/ws01/CodiceFiscale.asmx?WSDL
670	93	13.2	98	80	100	89	16	10	SerClsWSPasarelaPINPADService	http://sas-d.sermepa.es/TPV_PC/wsdl/SerClsWSPasarelaPINPAD_inte.wsdl
1410	83	10.6	84	83	89	91	5	11	LanguagesService	http://dcregistry.natlib.govt.nz/axis/services/languagesSummary?wsdl
175	86	9.4	86	73	78	84	3	8	geographyRequests	http://comcast.vehix.com/(A(1WARoJy1xgEkAAAAZjFkZWJkMGItNjViYi00MDY3LTlmNjctNWMwYjc1YWI3ZmFj0))/_webServices/geographyRequests.asmx?WSDL
620.5	96	8.7	99	73	100	80	398	10	MacamMailer	http://webservices.macam.ac.il/MacamMailer/MacamMailer.asmx?wsdl
143.6	98	16.7	100	73	78	62	34.4	96	USHolidayService	http://www.27seconds.com/Holidays/US/USHolidayService.asmx?wsdl
748	100	17.3	100	80	89	65	29	4	getOtherInformation	http://home.karneval.cz/0358632801/ext/soap/tests/bugs/bug30106.wsdl
1321.5	78	4.1	78	73	78	84	27.25	6	WSMuscleService	http://www.ebi.ac.uk/Tools/webservices/wsdl/WSMuscle.wsdl
109	90	24.1	97	73	67	84	2	10	WSDLInteropTestDocLitService	http://www.whitemesa.net/r3/InteropTestExtensibility.wsdl
218.8	89	1.4	96	73	100	84	9.2	36	shuffleseqService	http://genome.dkfz-heidelberg.de/menu/hobit/embapps/wsdl/shuffleseq.wsdl
421	63	6.7	63	67	78	85	57	11	IKtoPruefservice	http://webservices.hanft.de/wsdl/IKtoPruef
40	72	14	72	73	78	84	2	8	XarayaSoap	http://www.infojobs.ro/ws.php?wsdl
319.25	89	2.6	96	73	100	80	99.5	10	AirlineService	http://www.pathfinder-xml.com/development/WSDL/AirlineService.wsdl
1648.5	74	3.8	74	83	89	91	265.5	57	GetNodes	http://www-iepm.slac.stanford.edu/tools/soap/wsdl/get_nodes.wsdl
338.87	86	2.5	86	53	89	66	97.09	8	AnalysisWSAppLabImplService	http://www.ebi.ac.uk/soaplab/emboss4/services/hmm.ehmmalign?wsdl
648	92	0.6	97	73	78	84	3	34	CurrencyConvertor	http://www.webservicex.net/CurrencyConvertor.asmx?wsdl
90.12	69	6.5	70	73	89	84	21.37	12	DictionaryManager	http://webservices.sevder.com/DictionaryManager.asmx?wsdl
560.62	100	2.2	100	78	89	89	41.85	90	?????????	http://submit.8848.com/biz.asmx?wsdl
136	89	20.3	96	60	89	69	51	7	IngesterServiceService	http://cuero.tacc.utexas.edu:8080/gridport/services/GPIRIngester?wsdl
192	98	1.3	100	73	100	84	14	40	caiService	http://genome.dkfz-heidelberg.de/menu/hobit/embapps/wsdl/cai.wsdl
602	90	18.7	96	73	100	84	19	12	Calculo	http://www.metromadrid.es/redmetro/calculo/Calculo.asmx?WSDL
146.88	92	13.4	93	73	78	75	11.88	64	ContentFinder	http://www.arcwebservices.com/services/v2006/ContentFinder.wsdl
57.42	66	12.5	66	67	100	77	5.31	10	AWSECommerceService	http://webservices.amazon.com/AWSECommerceService/2006-02-15/AWSECommerceService.wsdl
257	94	1.2	98	67	100	82	37.2	7	revseqService	http://www.ebi.ac.uk/soaplab/emboss4/services/edit.revseq.derived?wsdl
84	95	22.4	99	50	89	77	1	2	GtsInterfacesService	http://www.myyellow.com/dynamic/services/content/ecommerce/etools/webservices/gtsimplbolpud.wsdl
206	95	1.2	98	73	100	84	8.8	34	etandemService	http://genome.dkfz-heidelberg.de/menu/hobit/embapps/wsdl/etandem.wsdl
199	96	13.5	99	73	100	84	36	86	LetterSoup	http://www.regomnet.de/lettersoup.asmx?WSDL
267	98	9.5	100	80	78	65	2	3	politicalareareport	http://citizenatlas.dc.gov/webservices/politicalareareport.asmx?wsdl
232	100	13	100	73	100	84	51.5	35	sendOIOXML	http://vans-test.sdn.dk/einvoice/ws/ver1/sendOIOxml/sendOIOXML.asmx?wsdl
332	97	10.4	99	80	100	86	2.29	5	Glide	http://www.service-now.com/demo/kb_knowledge.do?WSDL
753	72	7.7	72	73	78	84	1.5	67	SOAP_AldiaService	http://webservices.sld.cu/aldia.wsdl
266.6	88	1.9	96	67	100	82	43.2	6	garnierService	http://www.ebi.ac.uk/soaplab/emboss4/services/protein_2d_structure.garnier.derived?wsdl
87.9	67	14.7	67	73	67	80	37.8	88	TableJobs	http://casjobs.sdss.org/CasJobs/TableJobs.asmx?wsdl
505	89	7.8	96	83	89	91	32.67	60	WitwService	http://blogs.cocoondev.org/dims/witw/witw.wsdl
98.67	91	18.6	97	67	78	77	0.67	92	XigniteTools	http://www.xignite.com/xTools.asmx?wsdl
216.5	98	4	100	67	100	77	17.5	18	muller	http://sws-challenge.org/shipper/v2/muller.wsdl
3356.5	91	1.5	97	60	78	79	19.07	91	Service	http://ejse.com/WeatherService/Service.asmx?wsdl
622.33	75	6.3	76	53	89	66	7	62	SubjectBrowserService	http://developer.statsbiblioteket.dk/netbibservices/services/SubjectBrowser?wsdl
108.5	86	16.5	86	80	89	87	2.5	89	SQL_x0020_Formatter_x0020_Web_x0020_Service	http://www.gudusoft.com/sqlformatter.asmx?WSDL
119.67	94	11.8	98	73	78	80	2	6	WSDLInteropTestDocLit	http://www.mssoapinterop.org/asmx/WSDL/InteropTestDocLit.wsdl
262.4	96	3.2	99	73	100	84	48.6	5	mwfilterService	http://www.ebi.ac.uk/soaplab/emboss4/services/protein_composition.mwfilter.derived?wsdl
78	92	36.9	97	73	100	84	1	89	Service1	http://www.xprogramming.com/webservices/service1.asmx?wsdl
736.5	86	9.2	86	73	78	84	2	6	TrafficService	http://www.maslan.org/TrafficService.asmx?WSDL
310.74	86	3.6	86	53	89	66	93.78	2	AnalysisWSAppLabImplService	http://www.ebi.ac.uk/soaplab/emboss4/services/nucleic_transcription.tfscan?wsdl
292	86	3.8	87	53	89	66	90	10	AnalysisWSAppLabImplService	http://www.ebi.ac.uk/soaplab/emboss4/services/nucleic_rna_folding.vrnadistance?wsdl
1147.3	27	3.2	28	60	78	79	1.91	1	IACHSOAPservice	http://tstsvr.achworks.com/testexec/achtstsoapbz.tss/wsdl/IACHSOAP
234.5	89	23.7	96	78	89	89	106	9	WebServiceAgentService	http://oscar.snapps.com/portal.nsf/WebServiceAgent.wsdl
250.8	100	1.4	100	50	100	72	42.4	12	sycoService	http://www.ebi.ac.uk/soaplab/emboss4/services/nucleic_codon_usage.syco.derived?wsdl
195.75	86	13.3	95	67	78	82	1.13	38	GreenchoiceNewCustomer	http://www.greenchoice.nl/webservice/shared/GreenchoiceNewCustomer.asmx?WSDL
213	85	1.8	95	73	100	84	8.2	40	oddcompService	http://genome.dkfz-heidelberg.de/menu/hobit/embapps/wsdl/oddcomp.wsdl
1226.67	63	1.9	64	83	89	91	869	41	Blast	http://twiki.mygrid.org.uk/twiki/pub/Mygrid/TempWSDL/Blast_search_noparam.wsdl
268	88	10.9	88	67	78	72	11	2	decompImplementationService	http://bibiserv.techfak.uni-bielefeld.de/wsdl/decomp.wsdl
62.05	72	10.2	73	67	100	77	6.05	8	AWSECommerceService	http://webservices.amazon.com/AWSECommerceService/2005-10-05/CA/AWSECommerceService.wsdl
82	83	38.7	84	80	89	57	2	3	dConverterSOAP	http://www.siliconllama.com/services/wsdl/dConverterService.wsdl
352.5	86	4.5	86	73	89	84	267.5	64	wsStrings	http://www.deeptraining.com/webservices/wsStrings.asmx?wsdl
462.5	78	2.7	79	73	67	84	177.5	66	Source_x0020_Code_x0020_Community_x0020_WebService	http://www.codecommunity.de/sccwebservice.asmx?wsdl
379.2	96	1.1	99	67	100	82	44.4	10	vrnacofoldpfService	http://www.ebi.ac.uk/soaplab/emboss4/services/nucleic_rna_folding.vrnacofoldpf.derived?wsdl
94.67	98	4.7	99	73	100	84	16.34	8	MSN	http://ws.acrosscommunications.com/MSN.asmx?WSDL
135	97	7.5	99	73	78	84	9	10	GoogleSearchService	http://telugu.sarovar.org/wiki/GoogleSearch.wsdl
337	93	4.7	98	67	78	72	27	1	PathInfoBPService	http://140.115.51.161:8080/bpelengine/services/PathInfoBP?wsdl
231.8	94	15.3	98	73	100	84	5.8	32	showorfService	http://genome.dkfz-heidelberg.de/menu/hobit/embapps/wsdl/showorf.wsdl
288.21	93	7.7	98	67	78	82	16	92	CreditCard	http://webservices.primerchants.com/creditcard.asmx?WSDL
215	98	1.6	100	73	78	84	3	9	AreaUnit	http://www.webservicex.net/ConvertArea.asmx?WSDL
101.5	90	1.4	97	58	100	75	8.25	4	ServiceRequest	http://ecs.tradepointsystems.com/services/ServiceRequestSoap?wsdl
257.8	92	1.1	97	73	100	84	8.2	38	extractseqService	http://genome.dkfz-heidelberg.de/menu/hobit/embapps/wsdl/extractseq.wsdl
147	83	13.2	84	80	100	83	2	3	MyWebService	http://isb.oio.dk/cmsweb/WsdlWebTool/UserFiles/WsdlDef958958/MyWebService.wsdl
543	95	9.3	99	73	100	84	7.4	42	notseqService	http://genome.dkfz-heidelberg.de/menu/hobit/embapps/wsdl/notseq.wsdl
160	83	25.7	84	78	89	89	3	7	AnnotateService	http://eso.vse.cz/~labsky/cgi-bin/ie.wsdl
409	84	1	85	53	89	66	167	2	AnalysisWSAppLabImplService	http://www.ebi.ac.uk/soaplab/emboss4/services/phylogeny_molecular_sequence.fdnadist?wsdl
205	83	21.2	84	83	89	91	4	36	Simple	http://kaos.explosive.se/xwl/service/simple_server/index.php?wsdl
101	85	16.1	95	73	89	75	16	64	BFOGraphService	http://big.faceless.org/products/graph/docs/bfograph-2.1.wsdl
473.67	63	7.9	63	67	78	72	7.34	4	DistrictServiceService	http://www.arikan.at/axis/services/DistrictService?wsdl
331.5	88	4.6	96	73	78	84	29.5	96	ICD9ToICD10	http://www.webservicex.net/icd9toicd10.asmx?WSDL
107.57	89	2.2	96	73	100	80	5.71	2	MyAmazonSecure	http://www.cs.berkeley.edu/~jingtaow/course/webservices/MyAmazonSecure.wsdl
47.56	62	7.5	63	67	89	72	1.81	38	OA_DGV	http://www.multispeak.org/interface/30j/18_OA_DGV.asmx?wsdl
200.2	100	1.1	100	73	100	84	10.4	40	nthseqService	http://genome.dkfz-heidelberg.de/menu/hobit/embapps/wsdl/nthseq.wsdl
706	86	3.2	95	73	78	84	15.5	31	UDDIBusinessFinder	http://www.webservicex.com/UDDIBusinessFinder.asmx?WSDL
188.67	68	0.6	68	67	89	72	60	79	RouteFinder	http://arcweb.esri.com/services/v2/RouteFinder.wsdl
390	72	16.2	72	78	89	89	119	11	PlaceCatalogService	http://oscar.snapps.com/portal.nsf/PlaceCatalog?WSDL
229.78	16	11.6	17	72	78	86	3.19	58	Guthrie	http://www-iepm.slac.stanford.edu/tools/soap/wsdl/old/guthrie-old.wsdl
161	83	25.6	84	78	89	89	4	5	IDutchservice	http://ebob42.com/cgi-bin/NumberToWordsInDutch.exe/wsdl/IDutch
356.67	66	3	66	80	89	83	59.5	7	Service	http://macrowebservices.com/clients/sdg/ws/service.asmx?WSDL&v=1
325.97	12	3.5	13	67	78	72	25.23	40	otoMotoWebApi	http://www.otomoto.pl/webapi/server.php?wsdl
317.8	90	1.3	97	67	100	82	46.2	9	vrnaheatService	http://www.ebi.ac.uk/soaplab/emboss4/services/nucleic_rna_folding.vrnaheat.derived?wsdl
199.25	92	8.2	97	80	100	87	20	90	ProfileSettingsService	http://developer.statsbiblioteket.dk/netbibservice_ng/services/ProfileSettings?wsdl
303	84	3.2	84	67	78	77	3	87	RSSService	http://neon.vb.cbs.nl/sodi/RSS/SodiRSSService.asmx?wsdl
397	56	5.5	56	67	78	85	50	4	IAddress3service	http://webservices.hanft.de/wsdl/IAddress3
136.17	89	8.4	96	73	56	75	11.17	7	DimeInterop	http://mssoapinterop.org/stkv3/dime/dimeinterop.wsdl
125	91	32.3	97	58	89	80	6	9	Compound2	http://mssoapinterop.org/stk/wsdl/compound2.wsdl
329	92	25.6	97	73	100	84	154	6	eSynapsSerach	http://www.esynaps.com/WebServices/eSynapsSearch.asmx?wsdl
140.33	63	19.9	63	83	89	91	2	8	BlogBrowserService	http://service.flamelab.de/BlogBrowser/soap/blogbrowser.wsdl
452.75	88	4.5	96	67	100	72	142.25	88	LORAX	http://lex.thelearningfederation.edu.au/WebServices/LearningExchange.asmx?WSDL
64	83	24.7	84	78	89	89	3	1	SecureLogin	http://www.vareliefsale.com/VRS-Web/Global/SecureLogin.asmx?WSDL
71.62	17	5.3	17	60	78	79	5.5	7	AmazonSearchService	http://soap.amazon.com/schemas3/AmazonWebServices.wsdl
248.31	12	7.3	12	53	78	71	9.46	66	OnlineMessenger	http://www.myoms.net/soap/oms2.wsdl
1936.33	76	2.3	76	73	78	88	1627.33	4	SessionManagementServiceBinding	http://nime-glad.nime.ac.jp/en/program/search/session.php?wsdl
163	83	22.8	84	78	89	89	5	1	IDutchservice	http://www.ebob42.com/cgi-bin/NumberToWordsInDutch.exe/wsdl/IDutch#IDutchbinding
323	90	23.5	97	73	100	80	23	3	DownloadService	http://www.samsung.com/ca/support/WcmsService/DownloadService.asmx?WSDL
127.68	59	8.5	60	80	78	83	3.41	90	Rapportage	http://www.icstats.nl/webservices/rapportage.asmx?wsdl
285.04	86	3.2	86	53	89	66	91.87	4	AnalysisWSAppLabImplService	http://www.ebi.ac.uk/soaplab/emboss4/services/nucleic_composition.freak?wsdl
182.57	43	5.3	43	83	89	91	9.28	9	OrbitService	http://www.toolxite.dk/wsdl/orbit_service.wsdl
131.71	65	2.1	65	73	89	80	1.35	91	PurchaseOrder	http://portal.suppliesnet.net/PurchaseOrders/purchaseorder.asmx?wsdl
165	89	13.6	96	80	78	87	2	63	HelloService	http://server.ics.lu.se/erdis/student1/hello.wsdl
203.6	97	3.3	99	58	100	75	6.8	32	findkmService	http://genome.dkfz-heidelberg.de/menu/hobit/embapps/wsdl/findkm.wsdl
371.35	87	1.4	88	53	89	66	126.61	9	AnalysisWSAppLabImplService	http://www.ebi.ac.uk/soaplab/emboss4/services/nucleic_rna_folding.vrnafold?wsdl
206.2	87	3.7	96	73	100	84	6.2	34	psiphiService	http://genome.dkfz-heidelberg.de/menu/hobit/embapps/wsdl/psiphi.wsdl
135.33	86	10.1	95	73	78	84	8	6	GoogleSearchService	http://search.cpan.org/src/ASCOPE/Net-Google-1.0/lib/Net/Google/Services/GoogleSearch.wsdl
144.8	91	18.8	97	73	78	62	27.2	88	USHolidayService	http://www.holidaywebservice.com/Holidays/US/USHolidayService.asmx?WSDL
116.5	56	7	57	73	100	80	1.75	60	LandmarkService	http://terraserver.homeadvisor.msn.com/LandmarkService.asmx?WSDL
60.84	70	10.5	71	67	100	77	5.95	5	AWSECommerceService	http://webservices.amazon.com/AWSECommerceService/2005-09-15/US/AWSECommerceService.wsdl
291	99	1.1	100	58	100	75	9.8	39	sycoService	http://genome.dkfz-heidelberg.de/menu/hobit/embapps/wsdl/syco.wsdl
151	93	3.7	98	73	89	62	31.5	12	Service1	http://www10.brinkster.com/jochenh/hotmail.asmx?WSDL
303.43	85	1.8	86	53	89	66	116.73	4	AnalysisWSAppLabImplService	http://www.ebi.ac.uk/soaplab/emboss4/services/alignment_dot_plots.dotpath?wsdl
298	99	10.3	100	83	89	91	20	8	FloodService	http://soap.floodcert.com/wsdl/Flood_wsdl_v1_0_2.wsdl
1112.25	78	2.8	79	73	78	84	75.25	17	stock	http://www.wopos.com/webservice/Stock.asmx?wsdl
252.4	95	1.8	98	58	100	75	7.6	34	plotconService	http://genome.dkfz-heidelberg.de/menu/hobit/embapps/wsdl/plotcon.wsdl
1306	73	1.2	74	73	89	75	259.5	12	Labs	http://www.ulabs.science.ubc.ca/pub/interface/ws_server.php?wsdl
306	90	12.6	96	73	100	84	7	35	matcherService	http://genome.dkfz-heidelberg.de/menu/hobit/embapps/wsdl/matcher.wsdl
102.64	83	13.3	84	78	89	89	48.36	3	GusbrcrzService	http://staff.vbi.vt.edu/pathport/services/wsdls/gusbrcrz.wsdl
152.45	96	13.2	99	67	78	77	6.09	8	Main	http://api.transvector2.it/swapping/default.asmx?wsdl
165.2	91	1.4	91	73	100	80	11.6	62	SpatialQuery	http://www.arcwebservices.com/services/v2006/SpatialQuery.wsdl
65.07	88	16.7	96	67	100	77	1.28	3	geoservices	http://mlbs.net/nacgeoservices/geoservices.asmx?wsdl
222.08	59	7.6	59	73	78	80	60.37	27	Content	http://api.legiomedia.com/Content.asmx?WSDL
520.5	92	6.5	97	67	100	72	19.25	62	TerraService	http://terraserver-usa.com/terraservice.asmx?WSDL
138.06	100	11	100	60	78	69	2.06	83	InterFax	http://ws.interfax.net/dfs.asmx?WSDL
263.89	87	7	88	67	100	77	70.52	4	AWSECommerceService	http://webservices.amazon.com/AWSECommerceService/2005-10-05/FR/AWSECommerceService.wsdl
167.5	55	6.3	56	67	89	72	26.67	10	adid_apiService	http://adid.vexcom.com/adid_api.cfc?wsdl
184.67	98	2.6	100	60	78	79	32	27	QueryDeathIndex	http://ws.strikeiron.com/DeathIndex?WSDL
98	94	0.7	98	73	78	80	3	96	DOTSGeoCensus	http://ws2.serviceobjects.net/gce/geocensus.asmx?WSDL
125.67	92	7.2	97	73	78	84	18	9	GoogleSearchService	http://svn.ndesk.org/cswiki/GoogleSearch.wsdl
79.25	99	20.8	100	73	78	80	25.5	92	ImgCutout	http://skyservice.pha.jhu.edu/dr2/imgcutout/imgcutout.asmx?wsdl
127.5	98	12.4	100	73	89	75	11	9	WSDLInteropTestRpcEncService	http://www.whitemesa.com/r3/interoptestrpcenc.wsdl
53	97	11.6	99	73	78	84	2	38	QuoteofTheDay	http://www.swanandmokashi.com/HomePage/WebServices/QuoteOfTheDay.asmx?WSDL
111.33	95	11	99	67	78	77	31.8	96	ForumSecure	http://netservice.fossware.com/ForumSecure.asmx?wsdl
615	97	1.4	99	80	78	65	54.5	33	basicmap	http://citizenatlas.dc.gov/webservices/basicmap.asmx?wsdl
289.25	92	11.4	93	73	100	80	4.63	60	ContentFinder	http://arcwebstg.esri.com/services/v2006/ContentFinder.wsdl
172	98	6.1	99	73	78	84	1	37	GeoIPService	http://www.webservicex.com/geoipservice.asmx?WSDL
165	100	23.4	100	73	100	80	2	4	FastCompletion	http://validator2.addressdoctor.com/addFastCompletion/FastCompletion.asmx?wsdl
338.82	85	0.4	85	53	89	66	140.68	3	AnalysisWSAppLabImplService	http://www.ebi.ac.uk/soaplab/emboss4/services/hmm.ehmmsearch?wsdl
208.6	67	4	67	73	89	75	56.1	4	Service1	http://ceres.aifb.uni-karlsruhe.de/AI2service/Service1.asmx?wsdl
374.67	63	6.3	63	73	89	62	15.67	91	Nearest_x0020_Service	http://lbs.wheresoft.com/api/wssp/nearestservice.asmx?wsdl
172.67	87	6.8	95	73	78	84	14	8	GoogleSearchService	http://www.brics.dk/~amoeller/WWW/webservices/GoogleSearch.wsdl
324.44	31	4.9	32	60	78	83	123.94	11	IXMLWSservice	http://ccs.fax.de/xmlws2.exe/wsdl/IXMLWS
116.75	56	4.9	57	73	89	80	2	37	AvvioAPI	http://www.avvio.com/xml/apiv1.wsdl
423.7	67	4.8	67	80	67	87	36.4	10	DatosArt	http://www.pci-baleares.com/PCIDatosArt/DatosArt.asmx?wsdl
149	94	16.7	98	73	78	84	36	42	ValidateEmail	http://www.webservicex.net/ValidateEmail.asmx?WSDL
312.67	63	8.6	63	83	89	91	40.34	12	OrbitService	http://www.toolxite.dk/wsdl/orbit_service.1.0.wsdl
246.25	88	6.3	96	73	100	80	17	58	LandmarkService	http://www.terraservice.net/LandmarkService.asmx?WSDL
120	97	11.9	99	73	78	84	57	41	MSIT_MedStudentResidentValidation	http://66.153.51.16/MSIT/PDR.Net/MSIT_PDR_SERVICES/MSIT_MedStudentResidentValidation.asmx?wsdl
183	89	5.8	96	73	78	84	3	2	ApplicationPort	http://test.dealerlinkonline.com/LeadServices/Incoming/ApplicationPort.asmx?wsdl
205	71	13.1	72	83	89	91	11	4	SerClsPeticionSOAPTPVPCservice	http://sas-d.sermepa.es/TPV_PC/wsdl/SerClsEntradaTPVPCv3d1.wsdl
195.56	100	11.6	100	73	78	80	25.78	95	DictService	http://services.aonaware.com/DictService/DictService.asmx?WSDL
262.37	34	5.9	35	67	89	72	35.48	9	JExamInfoServiceService	http://jexam.inf.tu-dresden.de/axis/services/JExamInfoService?wsdl
118	96	8	99	73	78	80	3	11	WSDLInteropTestDocLitParameters	http://www.mssoapinterop.org/asmx/WSDL/InteropTestDocLitParameters.wsdl
212.2	95	1.6	98	73	100	84	12.8	32	dregService	http://genome.dkfz-heidelberg.de/menu/hobit/embapps/wsdl/dreg.wsdl
99	83	17.1	84	73	78	80	4	5	UofA	http://amadeus.biosci.arizona.edu/~nirav/batch2.wsdl
328	85	12	95	58	100	75	9.6	33	dotmatcherService	http://genome.dkfz-heidelberg.de/menu/hobit/embapps/wsdl/dotmatcher.wsdl
186.25	87	4.1	96	73	100	80	14.75	57	LandmarkService	http://www.terraserver.microsoft.com/LandmarkService.asmx?WSDL
171	86	16.5	95	73	100	80	2	8	Batch	http://validator2.addressdoctor.com/addBatch/Batch.asmx?WSDL
191	92	9.4	97	73	100	84	42.6	1	DotbotClass	http://www.dotbot.dk/webservice/dotbot.asmx?WSDL
142.5	94	6.8	98	73	78	84	12.5	3	ResearchService	http://search.mondosoft.com/webservice/researchservice.asmx?wsdl
281.6	95	13.9	99	73	100	84	7	35	vectorstripService	http://genome.dkfz-heidelberg.de/menu/hobit/embapps/wsdl/vectorstrip.wsdl
1242.11	64	3.3	64	73	89	80	28.67	87	ArticleArchive	http://www.dotnetpro.de/xmlwebservices/articlearchive.asmx?wsdl
89.6	88	18.7	96	67	78	58	32	4	HTTService	http://www.jacksonbrowne.com/Communities/HTT/WebService/HTTService.asmx?wsdl
108.67	87	4.8	95	73	100	84	24.84	12	Fax	http://ws.acrosscommunications.com/Fax.asmx?WSDL
507	89	2.2	96	73	100	84	42.8	5	fdiscbootService	http://www.ebi.ac.uk/soaplab/emboss4/services/phylogeny_molecular_sequence.fdiscboot.derived?wsdl
411.83	66	2.7	66	80	89	83	78.5	2	Service	http://macrowebservices.com/clients/sdg/ws/service.asmx?WSDL&v=9
172.5	72	14	72	83	89	91	7	11	SerClsPeticionSOAPTPVPCservice	http://sas-d.sermepa.es/TPV_PC/wsdl/prueba2.wsdl
319.38	12	3.6	13	67	78	72	31.07	34	otoMotoWebApi	http://otomoto.pl/webapi/server.php?wsdl
69.33	91	1.7	97	80	78	87	2	66	TNM_Gazetteer_Service	http://gisdata.usgs.gov/XmlWebServices/TNM_Gazetteer_Service.asmx?WSDL
214	93	1.3	98	58	100	75	8.6	41	pepwindowallService	http://genome.dkfz-heidelberg.de/menu/hobit/embapps/wsdl/pepwindowall.wsdl
55.75	78	10.4	78	73	89	84	3.5	87	Calculator_x0020_Web_x0020_Service	http://www.ecs.syr.edu/faculty/fawcett/handouts/CSE686/code/calcWebService/Calc.asmx?WSDL
704	83	15.5	84	89	100	93	8	65	Demo	http://www.relevantum.fi/demot/soap/demo1-kello.wsdl
129	13	8.9	14	33	78	59	8.39	95	msd_soap_service	http://www.ebi.ac.uk/msd-srv/docs/api/msd_soap_service.wsdl
245.6	99	1.6	100	50	100	72	40.8	6	tmapService	http://www.ebi.ac.uk/soaplab/emboss4/services/protein_2d_structure.tmap.derived?wsdl
599	92	3.6	97	67	89	72	9.67	10	HostService	http://www.usfnet.com/WebServices/HostService?WSDL
79	83	22.7	84	50	89	80	4	7	ZtpInterfacesService	http://www.myyellow.com/dynamic/services/content/ecommerce/etools/webservices/ztpimpl.wsdl
2801.56	96	2	99	73	78	75	8.89	92	Tiscali_x0020_Messenger_x0020_Services	http://webservices.tiscali.com/MessengerServices.asmx?wsdl
506.85	21	6.3	21	60	78	74	6.2	59	OnlineMessenger	http://www.myoms.net/soap/oms.wsdl
659.5	97	4.7	99	73	100	87	2	6	Zip	http://www.nationalbanken.dk/C1256B730054214F/sysOakFil/KDE2_zip_wsdl_fil_ver040128/$File/Zip.wsdl
1614.67	63	3.7	64	73	89	75	5	57	GeoCode_Service	http://geocoder.us/dist/eg/clients/GeoCoderPHP.wsdl
465	83	9.1	84	83	89	93	63	10	BankValSOAP	http://www.unifiedsoftware.co.uk/BankValgetdetail.wsdl
201.2	97	1.2	99	73	100	84	8.4	32	unionService	http://genome.dkfz-heidelberg.de/menu/hobit/embapps/wsdl/union.wsdl
222	90	10.2	97	73	100	84	23.67	12	HDSaldo	http://www.component-software.at/HDSaldoWebService/HDSaldo.asmx?WSDL
218.4	92	1.7	97	73	100	84	6.8	42	yankService	http://genome.dkfz-heidelberg.de/menu/hobit/embapps/wsdl/yank.wsdl
164	71	11.2	72	83	89	91	24	58	IP2CountryService	http://www.flash-db.com/services/ws/ip2Country.wsdl
174.1	55	10.2	55	67	89	77	28.03	36	WebBlogService	http://www.foodcandy.com/WebBlogService.asmx?WSDL
256.2	98	1.4	100	73	100	84	39.6	10	fdrawtreeService	http://www.ebi.ac.uk/soaplab/emboss4/services/phylogeny_tree_drawing.fdrawtree.derived?wsdl
108.5	100	1.1	100	73	78	80	1.5	87	DOTSAddressPlus	http://trial.serviceobjects.com/ap/AddressPlus.asmx?wsdl
280	79	2.3	79	80	78	87	2	89	Geo2UTM	http://webservices.iter.dk/geoutm.asmx?wsdl
119	86	18.1	86	73	89	84	4.5	12	HitCounter	http://www.comriesoftware.net/cshitcounter/hitcounter.asmx?WSDL
97.04	94	11.9	98	67	78	77	39.12	58	TNPubServicesXML	http://www.ticketnetworkdirect.com/webservices/TNPubServicesXML.asmx?wsdl
3582.8	99	2	99	80	78	83	31.6	95	States_x0020__x0026__x0020_Provinces	http://www.synapticdigital.com/webservice/public/regions.asmx?WSDL
240.17	91	2.5	92	67	89	72	46.67	88	Schedule	http://webservices.aeroflot.ru/flightSearch.asmx?wsdl
168	26	7.7	26	53	100	66	16	33	ReviewRequestManager	http://isb.oio.dk/oioservice/service/public/2/reviewrequestmanager.asmx?wsdl
119.83	74	2.8	74	73	78	80	35.33	87	RealTimeJobPost	http://dpi.careerbuilder.com/DPIWeb/WebServices/RealTimeJobPost.asmx?wsdl
306.2	95	9.8	99	73	78	80	21.2	90	GeoAddress	http://geoaccess.and.com/geoaccess/geoaddress.asmx?WSDL
85.25	97	19.3	99	73	89	62	28.25	92	ImageService	http://www.leadtools.net/Services/ImageService/ImageService.asmx?WSDL
332.11	31	4.5	31	60	78	83	118.67	9	IXMLWS2service	http://ccs.fax.de/xmlws2.exe/wsdl/IXMLWS2
65	86	18	86	73	89	84	4.5	91	HWService	http://www.deeptraining.com/webservices/helloworld.asmx?wsdl
189	83	22.2	84	73	100	84	7	8	IsPublicationScientific	http://isb.oio.dk/cmsweb/WsdlWebTool/UserFiles/WsdlDef958958/IsPublicationScientific.wsdl
270.5	45	1.6	45	58	78	69	2.83	5	AladinImageService	http://cdsws.u-strasbg.fr/axis/services/AladinImage?wsdl
4023.3	16	0.6	17	60	89	79	315.26	38	eBob42CSharp	http://www.ebob42.com/cgi-bin/wseBob42CSharp.asmx?wsdl
3071.5	90	1.4	97	80	78	87	19.75	38	NAICS	http://www.webservicex.com/NAICS.asmx?wsdl
113.5	72	17.2	72	50	78	77	2.5	5	TWSFissionDotNet	http://www.sidespace.com/ws/fission/fissiondotnet.php?wsdl
110	83	20.8	84	58	78	84	6	7	SearchService	http://csua.berkeley.edu/~mjm/ss.wsdl
161.69	87	12.4	95	60	100	74	14.77	94	WSCore	http://palehorse.altaircom.net/WS/WSCore.asmx?wsdl
98.33	99	5.5	100	73	100	80	46.66	67	CongressionalDirectory	http://www.strikeiron.com/webservices/congress.asmx?wsdl
378	83	17.8	84	83	89	91	15	59	RandomDirectory	http://www.taet.com.au/Web+Service+Agent.nsf/RandomDirectoryWSDL
774.25	56	5.2	56	80	100	78	6.75	91	Calculator	http://www.inf.bme.hu/~dobe/gsoap/Calculator.wsdl
207.8	86	1.6	95	58	100	75	9.2	35	wobbleService	http://genome.dkfz-heidelberg.de/menu/hobit/embapps/wsdl/wobble.wsdl
64.75	86	7.8	86	67	100	77	7.95	11	AWSECommerceService	http://webservices.amazon.com/AWSECommerceService/CA/AWSECommerceService.wsdl
108.67	88	5.2	88	73	89	75	19.67	9	searchService	http://astro.ncsa.uiuc.edu/catalogs/services/search.jws;jsessionid=E462F14368838CFFEF111F7FA60BE099?wsdl
161.54	90	9.6	96	67	89	58	29.54	89	ConnectiqueService	http://62.23.140.25/plg/services/ConnectiqueService.asmx?WSDL
474	89	11.5	96	58	89	69	196	8	ValidateSQL99Service	http://sqlvalidator.mimer.com/v1/services/SQL99Validator?wsdl
385.5	56	2.4	57	50	78	77	70.5	10	RCAWS	http://preproduccio.portal.scs.es/rcaws/AppJava/RCAWS?WSDL
108	83	23.4	84	80	100	87	3	7	DatabindingPatterns	http://www.w3.org/2002/ws/databinding/edcopy/testsuite/documents/all/all.wsdl
108	83	28.2	84	83	89	91	8	64	TemperatureService	http://staff.um.edu.mt/cabe2/supervising/undergraduate/owlseditFYP/TemperatureService.wsdl
240.5	72	8.6	72	78	89	89	117	10	LottoDrawings	http://lottoexchange.net/LottoDrawings.php?wsdl
410.75	78	8.4	79	73	89	84	3.75	9	Dilbert	http://www.gcomputer.net/webservices/dilbert.asmx?wsdl
118.14	60	9	60	73	89	80	3.41	86	BetafaceWebService	http://www.betaface.com/webservice/service.asmx?wsdl
154	83	23.5	84	83	89	91	5	9	SerClsPeticionSOAPStratusMobipayservice	http://sas-d.sermepa.es/TPV_PC/wsdl/SerClsPeticionSOAPStratusMobipay.wsdl
329.6	89	3	96	73	100	84	47.6	8	embossdataService	http://www.ebi.ac.uk/soaplab/emboss4/services/utils_misc.embossdata.derived?wsdl
64	83	24.8	84	78	89	89	4	11	SecureLogin	http://www.daytonequipment.com/dei-web/Global/SecureLogin.asmx?WSDL
539.29	63	6.2	63	80	67	87	324.79	41	CurrencyServerWebService	http://www.currencyserver.de/webservice/currencyserverwebservice.asmx?WSDL
208.22	61	7.6	62	73	78	80	81.83	3	PasteHereWebService	http://webservice.pastehere.com/PasteHereWebService.asmx?WSDL
282.09	85	2.2	85	53	89	66	95.96	4	AnalysisWSAppLabImplService	http://www.ebi.ac.uk/soaplab/emboss4/services/edit.listor?wsdl
470	94	12.4	98	73	78	84	1	5	TorqueUnit	http://www.webservicex.net/ConvertTorque.asmx?WSDL
220.96	87	11.1	95	53	89	66	40.44	2	AnalysisWSAppLabImplService	http://www.ebi.ac.uk/soaplab/emboss4/services/utils_database_creation.cathparse?wsdl
146	90	6.7	97	73	78	84	12.67	2	GoogleSearchService	http://interconnected.org/googlematic/src/GoogleSearch.wsdl
243	90	8.1	96	80	100	83	19.75	6	JIPNewsService	http://services.javaportal.it/kservices/JIPNews.jws?wsdl
3997	90	1.7	90	73	78	84	11.4	8	WSNCBIBlastService	http://www.ebi.ac.uk/Tools/webservices/wsdl/WSNCBIBlast.wsdl
181.12	95	11.3	99	53	100	71	37.41	89	RealTimeStockQuotes	http://ws.strikeiron.com/RealTimeStockQuotes?WSDL
191	84	5.4	84	53	89	66	97	2	cotsService	http://www.sussexcountyde.gov/webservice/cots.cfc?wsdl
126.5	14	6.3	14	60	78	69	65.09	8	XataDispatchWebService	http://www.xatanet.net/XataNetWebService/xatadispatchwebservice.asmx?WSDL
192.5	86	8.6	86	73	78	84	3.5	10	geographyRequests	http://comcast.vehix.com/(A(lgihopy1xgEkAAAANjhhZTk5M2YtOTdiZi00NWFmLWJhNzMtZTFhNTcxMmRiOWVk0))/_webservices/geographyRequests.asmx?WSDL
295.6	100	1.1	100	67	100	82	45.2	5	vectorstripService	http://www.ebi.ac.uk/soaplab/emboss4/services/edit.vectorstrip.derived?wsdl
329.43	86	1.2	86	53	89	66	101.17	4	AnalysisWSAppLabImplService	http://www.ebi.ac.uk/soaplab/emboss4/services/nucleic_rna_folding.vrnafoldpf?wsdl
133.21	55	8	56	60	67	79	10.42	88	ws	http://www.selfsurveys.com/ws.asmx?wsdl
396.75	78	7.7	79	73	89	80	4	10	Inventory	http://www.yarncountry.com/invsvc/Inventory.asmx?wsdl
185.33	63	9.7	63	80	100	87	107.66	12	ExchangeRateService	http://www-128.ibm.com/developerworks/library/ws-jsrart/Sample.wsdl
685.86	22	3.2	22	33	89	59	22.14	3	PassportService	http://passport.sme.gov.cn/passport/services/Passport?wsdl
266.74	85	4.4	86	53	89	66	82.44	10	AnalysisWSAppLabImplService	http://www.ebi.ac.uk/soaplab/emboss4/services/utils_database_creation.scopparse?wsdl
425	56	6.1	56	58	78	80	10	10	WhiteMesaSoap12AddTestSvc	http://www.whitemesa.net/wsdl/soap12-add-test-int.wsdl
156	86	23.3	95	80	100	87	2	95	promotionService	http://interpressfact.net/webservices/promotionservice.asmx?WSDL
181	83	30.6	84	80	78	83	94	7	walker_service	http://www.walkermowers.com/ws/opei/claime.wsdl
292.2	90	12.3	97	73	100	84	12.4	39	stretcherService	http://genome.dkfz-heidelberg.de/menu/hobit/embapps/wsdl/stretcher.wsdl
116.28	54	8.8	54	60	89	74	9.71	60	Round4XSDTest	http://www.mssoapinterop.org/asmx/xsd/round4XSD.wsdl
274.78	85	3.6	86	53	89	66	88.74	3	AnalysisWSAppLabImplService	http://www.ebi.ac.uk/soaplab/emboss4/services/nucleic_profiles.prophet?wsdl
124.33	85	7.5	95	73	78	84	11	10	GoogleSearchService	http://www.oreillynet.com/security/2004/10/07/examples/GoogleSearch.wsdl
161.5	34	2	35	67	67	82	21.64	12	interopLab	http://soap.4s4c.com/ilab2/ilab.wsdl
329.5	92	3.6	97	73	78	84	13	33	UDDIBusinessFinder	http://www.webservicex.net/UDDIBusinessFinder.asmx?WSDL
162.14	93	13.1	98	73	78	80	23.28	94	Context	http://pc-tambura.ipsi.fhg.de/AuthoringTools/WSTaxonomyLight/Context.asmx?wsdl
188.38	69	9.9	70	73	67	84	52.13	87	AircraftData	http://www.jangle.net/ws/AircraftData.asmx?wsdl
457	83	15.3	84	83	89	91	2	10	VersionService	http://www.icare-service.com/axis/services/Version?wsdl
237.12	62	4.8	63	78	89	89	5.5	8	sbml	http://www.basis.ncl.ac.uk/sbml.wsdl
261	83	19.4	84	83	89	91	9	31	hellowsdl	http://serwis.sgh.waw.pl/test/nuserver.php?wsdl
236.21	64	2.5	64	80	67	83	48.07	88	AirportDataService	http://service.falconwebtech.com/aptDataService.asmx?wsdl
42.64	64	6.1	64	67	89	72	1.78	39	OD_CB	http://www.multispeak.org/interface/30j/25_OD_CB.asmx?WSDL
189.78	85	9.7	95	53	100	76	41.56	34	CensusData	http://ws.strikeiron.com/CensusData?WSDL
251.5	78	8.5	78	73	78	84	161.75	36	LoginService	http://www.processclaims.com/Service/LoginService.asmx?wsdl
328.6	86	1.7	95	73	100	84	9.2	37	chipsService	http://genome.dkfz-heidelberg.de/menu/hobit/embapps/wsdl/chips.wsdl
112	83	37.7	84	73	78	75	1	3	WarrantyClaimWebService	http://www.walkermowers.com/ws/opei/WarrantyClaimService2.wsdl
41	97	43.1	99	73	100	84	1	5	Service1	http://blackhole.cis.temple.edu/WSstafford/wstest1/Service1.asmx?wsdl
164.8	99	5	100	73	100	84	4.2	87	SADownload	http://www.secureattachment.com/webservices/sadownload.asmx?wsdl
709.5	86	3.7	86	67	78	82	35.5	4	VSOiService	http://vso1.nascom.nasa.gov/API/sdacVSOi_strict.wsdl
130.08	95	13.1	99	67	78	82	21.16	91	USHolidayDates	http://www.holidaywebservice.com/Holidays/US/Dates/USHolidayDates.asmx?WSDL
371.45	19	1.1	20	42	78	72	61.07	7	PayPalAPIInterfaceService	http://www.sandbox.paypal.com/wsdl/PayPalSvc.wsdl
187	65	10.1	66	67	89	66	71.5	9	Primary	http://webservice.on-linecard.com/Merchant/Primary.asmx?wsdl
1567.09	73	0.2	74	53	89	66	396.54	3	AnalysisWSAppLabImplService	http://www.ebi.ac.uk/soaplab/emboss4/services/alignment_multiple.showalign?wsdl
82	83	24.3	84	73	78	84	5	6	WSIndexService	http://www.wsindex.org/wsindexLinks.wsdl
285	85	4.2	95	73	78	84	96	38	GlobalWeather	http://www.webservicex.com/globalweather.asmx?WSDL
369.4	61	6.9	61	73	89	75	29.6	3	IMucsService	http://dmb.ur.se/services/xml/Mucs?wsdl
112	83	27.3	84	73	100	84	5	5	AreaService	http://www.eclipse.org/webtools/jst/components/ws/scenarios/ant/AreaService.wsdl
3768.33	63	1.4	63	83	50	91	1991	56	ASPNNewsFeeds	http://aspn.activestate.com/ASPN/News/News.wsdl
120	83	19.3	84	73	89	84	14	58	UPCLookupService	http://www.flash-db.com/services/ws/upcLookup.wsdl
174	83	19.3	84	73	89	75	4	11	SearchService	http://ws.acronyms.ch/search?WSDL
152.1	67	3.8	68	73	89	84	3.3	32	Date	http://www.hojgard.dk/WebService/Date.asmx?WSDL
90	83	21.8	84	78	89	89	3	59	FaxService	http://www.oneoutbox.com/wsdl/FaxService.wsdl
413.62	99	8.9	100	80	89	83	2	7	hts	http://www.translated.net/hts/soap.php?wsdl
136.38	70	4.8	70	73	89	84	5.88	4	MathService	http://chs.gotdotnet.com/quickstart/aspplus/samples/services/MathService/CS/MathService.asmx?WSDL
140.92	94	12.6	95	73	89	62	43.17	11	Lists	http://www.lacooperativa.org/_vti_bin/Lists.asmx?wsdl
119	92	14	97	73	78	80	42.25	89	Articles	http://netservice.fossware.com/Articles.asmx?wsdl
169	96	12.2	96	50	89	66	9.83	11	LeagueService	http://www.swissunihockey.ch/weblounge/webservices/league?wsdl
126	83	12.7	84	73	78	84	17	63	StockHistoryService	http://www.flash-db.com/services/ws/stockHistory.wsdl
267	63	3.4	64	60	89	69	15.33	10	DictmetaService	http://trans.nict.go.jp/axis/services/Dictmeta?wsdl
206	88	22.4	96	80	100	87	25	32	CRMService_v1	http://sws-challenge.org/moon/services/CRMService?WSDL
71.21	71	10.7	71	67	100	77	6	8	AWSECommerceService	http://webservices.amazon.com/AWSECommerceService/2005-03-23/AWSECommerceService.wsdl
213	88	2.7	96	60	100	74	44	30	BasicRealTimeQuotes	http://ws.strikeiron.com/BasicRealTimeQuotes?WSDL
243.91	85	7.1	86	53	89	66	57.91	1	AnalysisWSAppLabImplService	http://www.ebi.ac.uk/soaplab/emboss4/services/edit.codcopy?wsdl
174	83	14.9	84	73	100	75	3	37	reasoner	http://tools.deri.org/services/reasoner.wsdl
105.5	56	9.4	56	83	89	91	33.25	2	RrnascanService	http://www.vbi.vt.edu/~pathport/services/wsdls/rrnascan.wsdl
103.25	97	1.2	99	80	78	87	39	89	Codic_x0020_Engine.Net_x0020_Web_x0020_Service	http://www.phoenixpo.com/ce/codicservice.asmx?WSDL
213.17	99	1.2	100	60	100	79	44.34	56	TelesignAPI	http://ws.strikeiron.com/TeleSign/televerification?WSDL
626.75	66	4.3	67	73	78	84	482.75	4	WSDLInteropTestRpcEncService	http://www.soapclient.com/interop/rpcEnc.wsdl
356.75	56	7.5	56	83	89	91	8.75	36	SRS	http://xml.nig.ac.jp/wsdl/SRS.wsdl
210.25	78	8.8	78	67	89	72	54.75	8	AMIWebServiceService	http://www.usatlas.bnl.gov/~dladams/dial/releases/0.94/dial/dial_ws_ami/gsoap/dial_ws_ami.wsdl
186.56	96	8.8	99	60	78	69	34.56	90	XigniteInsider	http://www.xignite.com/xInsider.asmx?wsdl
300.76	91	8.2	92	67	100	72	46.47	7	QueryService	http://www.ebi.ac.uk/ontology-lookup/OntologyQuery.wsdl
144	83	25.3	84	83	89	91	4	10	VersionService	http://genex.hgu.mrc.ac.uk/axis/services/Version?wsdl
240.3	56	1.3	57	60	78	79	8.5	9	ILohn2004service	http://www.newcomer.de/WebServices/Lohn.dll/wsdl/ILohn2004
1074.3	14	3.1	14	60	78	69	4.72	9	service_test	http://platform.mobibase.com/api/services.wsdl
110	83	27.6	84	83	89	91	10	67	net.xmethods.services.stockquote.StockQuoteService	http://xml.afpc.tamu.edu/StockQuoteService.wsdl
246	95	15.8	98	67	100	83	28.5	3	Compound1	http://mssoapinterop.org/stk/wsdl/compound1.wsdl
56.2	97	22.5	99	67	78	72	7	78	DoNotCall	http://www.strikeiron.com/webservices/donotcall.asmx?wsdl
310.25	22	2.8	22	42	78	74	194.3	5	NamebankServiceService	http://names.mbl.edu/soap/index.php?wsdl
175.5	90	7.6	97	80	100	83	39	11	OutboundCallService	http://beta.angel.com/outbound/wsdl/OutboundCallService.wsdl
181.33	89	8.9	96	73	78	84	12.33	3	GoogleSearchService	http://www.brics.dk/~amoeller/CCI/WWW/webservices/GoogleSearch.wsdl
4103.32	83	0.8	83	67	89	72	10.12	11	RPCSimapWSService	http://mips.gsf.de/proj/hobitws/services/RPCSimapService?wsdl
108	93	30	98	73	67	84	2	8	WSDLInteropTestDocLitService	http://www.whitemesa.net/r3/InteropTestExtensibilityRequired.wsdl
207.88	92	6.4	93	33	78	59	9.67	3	SABLEArchiRPCService	http://ems.eurostep.fi:8080/SABLE/services/SABLE.DAPI.ARCHI.RPC?wsdl
140.8	90	5.6	91	60	89	69	13.4	62	wbs_publicservicesService	http://dsbs.sba.gov/dsbs/ws/wbs_publicservices.cfc?wsdl
206.4	86	15.5	95	58	100	75	5.6	33	polydotService	http://genome.dkfz-heidelberg.de/menu/hobit/embapps/wsdl/polydot.wsdl
65	83	26.4	84	78	89	89	4	5	SecureLogin	http://www.campfriendship.com/CampFriendship-Web/Global/SecureLogin.asmx?WSDL
80.67	38	2.3	38	80	89	78	3.67	62	replicaCatalogService	http://lqcd.jlab.org/wsdl/replica-glue.wsdl
872.12	89	5.6	96	73	78	80	5.74	87	GenreTermsAndSubjectHeadings	http://www.oclc.org/research/projects/termservices/WebServices/GenreTermsAndSubjectHeadings/GenreTermsAndSubjectHeadings.asmx?wsdl
84	94	21.6	98	50	89	77	1	4	GtsInterfacesService	http://www.myyellow.com/dynamic/services/content/ecommerce/etools/webservices/gtsimplbol.wsdl
289.6	94	1.1	98	58	100	75	6.8	36	sycoService	http://genome.dkfz-heidelberg.de/menu/hobit/embapps/wsdl/syco.wsdl
1146	34	1.7	35	67	78	82	1054.64	12	InteropDef	http://www.soapclient.com/interop/sqldatainterop.wsdl
215.6	89	1.5	96	73	100	84	11.8	38	helixturnhelixService	http://genome.dkfz-heidelberg.de/menu/hobit/embapps/wsdl/helixturnhelix.wsdl
139.5	46	6.2	46	73	89	84	8	66	Euro42	http://www.ebob42.com/cgi-bin/eBob42.asmx?wsdl
205.8	90	1.3	97	58	100	75	8.4	32	chargeService	http://genome.dkfz-heidelberg.de/menu/hobit/embapps/wsdl/charge.wsdl
204	98	12.7	99	80	89	65	2	34	BcsoCorrections	http://www.bcsonline.co.baldwin.al.us/correctionservices/BcsoCorrections.asmx?WSDL
261.33	95	10.1	98	80	89	65	100.66	90	c2i_x0020_Service_x0020_Web_x0020_gratuit	http://www.c2i.fr/c2iws/c2iws_free.asmx?WSDL
636.25	56	4.8	56	67	78	72	2	10	RouteCalSrv2Service	http://freemosp.51ditu.com/wsdl/RouteCalSrv2.wsdl
2282.75	78	2.4	79	73	78	80	2.75	11	LostvibeWebService	http://www.lostvibe.com/LostvibeWebService.asmx?wsdl
346.39	85	2.6	86	53	89	66	110.48	2	AnalysisWSAppLabImplService	http://www.ebi.ac.uk/soaplab/emboss4/services/phylogeny_discrete_characters.fdolpenny?wsdl
206.8	89	2.5	96	73	100	84	6.2	32	geeceeService	http://genome.dkfz-heidelberg.de/menu/hobit/embapps/wsdl/geecee.wsdl
217.8	88	1.5	96	73	100	84	9.4	35	patmatmotifsService	http://genome.dkfz-heidelberg.de/menu/hobit/embapps/wsdl/patmatmotifs.wsdl
133.33	95	8	98	73	78	84	10	10	GoogleSearchService	http://etna.int-evry.fr/cours/WebServices/TP_WS/DotNET/TP_Google/GoogleSearch.wsdl
378.29	96	9.6	99	80	78	83	8.58	91	VilibidVilibor	http://webservices.lb.lt/VilibidVilibor/VilibidVilibor.asmx?wsdl
299	90	14.9	96	73	100	80	109.5	9	FlightHistoryService	http://www.pathfinder-xml.com/development/WSDL/FlightHistoryService.wsdl
440.06	91	7	97	60	89	69	182.3	4	Sisu	http://cedemo.hotelzon.com/hsi_1.15/dispatcher?WSDL
186	93	5.5	98	73	78	80	1.33	91	InsumaFocus	http://www.insuma.de/wsdl/demo.wsdl
221.2	92	14.2	97	73	100	84	9.2	38	textsearchService	http://genome.dkfz-heidelberg.de/menu/hobit/embapps/wsdl/textsearch.wsdl
148.69	95	14.4	95	67	100	77	5.92	64	DataManager	http://www.arcwebservices.com/services/v2006/DataManager.wsdl
220.8	93	1.7	98	73	100	84	8	41	degapseqService	http://genome.dkfz-heidelberg.de/menu/hobit/embapps/wsdl/degapseq.wsdl
357.35	92	7.3	97	60	78	74	2.1	91	XigniteHistorical	http://www.xignite.com/xHistorical.asmx?WSDL
120	99	7.4	100	73	78	84	10.33	8	GoogleSearchService	http://josquin.cti.depaul.edu/~rburke/courses/w04/ect360/notes/w09/GoogleSearch.wsdl
532.4	51	4.9	51	67	78	82	11	2	IBTRNSOAPservice	http://tstsvr.achworks.com/exec/btrnsoap.dll/wsdl/IBTRNSOAP
49	72	21.6	72	78	89	89	2.5	3	rbac_serverService	http://www.mexbrit.com/services/rbacService.php?wsdl
523.75	94	6.9	95	73	100	80	64.5	94	AnagramService	http://www.oorsprong.org/websamples.anagram/anagramservice.wso?WSDL
235.2	94	1.2	98	58	100	75	8	41	iepService	http://genome.dkfz-heidelberg.de/menu/hobit/embapps/wsdl/iep.wsdl
105.5	86	17.9	86	73	89	80	3.5	11	CoolWSFromITM	http://itmusa.net/getdotnetnews.asmx?wsdl
308.88	18	6	19	60	100	74	4.13	2	Onegroupservice	http://www.onegrp.com/onegroupservice.asmx?wsdl
338.2	99	5.6	100	73	100	80	46	4	MailingList	http://www.whizspark.com/WebServices/MailingList.asmx?wsdl
2511	98	6	100	73	78	84	29	42	RSStoHTML	http://www.webservicex.net/RssToHTML.asmx?WSDL
188	83	20.9	84	83	89	91	3	3	OrderService	http://terra.rixo.net/~jurik/order.wsdl
163.67	99	2	100	60	100	74	50.67	7	NHB	http://ws.strikeiron.com/LSD/NewHomeBuyers?WSDL
91	85	28	95	60	89	79	1	90	interop2C	http://websrv.cs.fsu.edu/~engelen/interop2C_2.wsdl
119.5	71	15.8	72	73	89	84	61	2	TimeService	http://www.samuraisw.com/WebTimeService/TimeService.asmx?wsdl
236.2	96	3.6	99	73	100	84	45.2	5	ehmmindexService	http://www.ebi.ac.uk/soaplab/emboss4/services/hmm.ehmmindex.derived?wsdl
4758	98	2.4	100	73	89	62	48	34	InstantOrder	http://www.petalogic.ch/store/InstantOrder.asmx?WSDL
124.67	100	6.9	100	73	78	84	11	6	GoogleSearchService	http://www.mqp.wpi.edu/led/phpwiki/GoogleSearch.wsdl
413.09	8	5.4	9	60	89	69	10.11	36	soap4buildwsdl	http://www.4build.com/4build_test1/psoap/soap4buildwsdl.php?wsdl
117.5	88	1.4	96	73	78	84	1	86	FullerData_x0020_Fortune_x0020_Cookie	http://www.fullerdata.com/FortuneCookie/FortuneCookie.asmx?WSDL
281	83	19.4	84	80	100	72	4	58	QualificationWarranty	http://www.pq-verein.de/wsdl/warrantyUpdate.wsdl
145.62	92	2.4	97	73	100	80	41	87	TipoCambio	http://www.banguat.gob.gt/variables/ws/TipoCambio.asmx?wsdl
298.61	86	1.3	87	53	89	66	89.83	11	AnalysisWSAppLabImplService	http://www.ebi.ac.uk/soaplab/emboss4/services/phylogeny_molecular_sequence.fdnacomp?wsdl
357.8	87	1.2	95	73	100	84	7	40	cutseqService	http://genome.dkfz-heidelberg.de/menu/hobit/embapps/wsdl/cutseq.wsdl
57	85	5	95	73	100	80	1	96	InvitationService	http://web.services.leveragesoftware.com/v4.6/invitation/invitationservice.asmx?WSDL
215.6	87	1.6	95	73	100	84	10.8	32	stssearchService	http://genome.dkfz-heidelberg.de/menu/hobit/embapps/wsdl/stssearch.wsdl
355.5	86	2	95	67	78	77	26	4	FastLanePlus	http://webservices.seek.com.au/FastLanePlus.asmx?wsdl
166.5	87	16.7	96	67	89	82	59.5	12	CalculatorService	http://www.dmlsoftware.com/CalculatorWS/Service1.asmx?WSDL
82	83	35.9	84	73	78	75	2	3	WarrantyClaimWebService	http://www.walkermowers.com/ws/opei/WarrantyClaimService4.wsdl
356	84	4.7	84	73	89	75	72	2	AuthenticationService	http://mobilenavigation.siemensvdo.com/mnp/services/Authentication?wsdl
266	83	19.2	84	83	89	91	8	10	SalesService	http://freeride.com/lc/Sales.php?wsdl
157.5	94	3	98	67	78	72	1	42	RestrictedCheckTickets	http://www.micropaiement.com/RestrictedCheckTickets.asmx?wsdl
331	85	25	95	73	100	80	19	3	DownloadService	http://www.samsung.com/lv/support/WcmsService/DownloadService.asmx?WSDL
247.38	28	5.9	29	42	78	74	6	9	GLMService	http://guestlistmanager.co.uk/glplus/xml-api/soap/demo_server.php?wsdl
138	86	15.4	95	73	100	84	15	41	Session	http://www.abctext.com/webservices/Session.asmx?wsdl
250.4	88	1.7	96	67	100	82	43.4	10	cuspService	http://www.ebi.ac.uk/soaplab/emboss4/services/nucleic_codon_usage.cusp.derived?wsdl
1015	83	1.3	84	73	89	75	4	7	SOAPService	http://www.bioinfo.tsinghua.edu.cn/~tigerchen/SubLoc.wsdl
459.14	99	7.2	97	67	78	72	10.85	92	STK_SensorCollectionWebService	http://wms.stk.com/SatAccessService1/Service1.asmx?WSDL
225.5	73	4	74	73	67	84	103.83	41	SolarPlotsWebService	http://solarplots.info/SolarPlotsWebService.asmx?WSDL
220.6	88	15	96	58	100	75	6.2	38	dottupService	http://genome.dkfz-heidelberg.de/menu/hobit/embapps/wsdl/dottup.wsdl
326.25	95	8.5	98	73	78	80	10.5	3	SdsUserAndHardwareService	http://webservices-tv.sdo.com/SDSUserandhardwareservice.asmx?wsdl
295.89	61	6.3	61	73	89	80	102.17	11	PT_progetti	http://www.sgr-international.com/PT_progetti.asmx?wsdl
353.26	85	2.5	86	53	89	66	113.91	4	AnalysisWSAppLabImplService	http://www.ebi.ac.uk/soaplab/emboss4/services/phylogeny_molecular_sequence.frestml?wsdl
193.67	99	12.3	100	73	100	80	1.23	32	NAF	http://www.naf.no/loginservice/main.asmx?WSDL
538	98	14.5	99	73	78	84	55	4	BNPrice	http://www.abundanttech.com/webservices/bnprice/bnprice.wsdl
120	97	4.9	99	80	100	87	1.67	97	TGL_x0020_Web_x0020_Services_x0020_v1.0	http://www.greatlink.org/tgl.asmx?wsdl
251.5	88	4.2	96	60	78	69	141	3	ACCLIPServiceService	http://www.inclusivelearning.ca/tile/services/acclip?wsdl
317	72	18.4	72	78	89	89	120	7	EchoService	http://oscar.snapps.com/Portal.nsf/Echo?wsdl
184.4	94	2	98	73	100	84	7.6	34	pregService	http://genome.dkfz-heidelberg.de/menu/hobit/embapps/wsdl/preg.wsdl
248.81	28	8.4	30	42	78	74	4.81	9	GLMService	http://www.guestlistmanager.co.uk/glplus/xml-api/soap/demo_server.php?wsdl
371.17	74	2.7	74	73	78	84	111.84	89	OfficeResearch	http://www.gama-system.com/webservices/officeresearchonline.asmx?wsdl
363	63	8.4	63	67	89	72	43.67	6	MetadbSearchService	http://www.ps.noda.tus.ac.jp/axis/services/metadb?wsdl
412.5	72	5.9	72	73	100	84	5	8	UserAddModify	http://www.shn.org.au/UserAddModify.asmx?wsdl
147.33	99	13	100	73	100	84	1	57	TMorse	http://www.regomnet.de/morse.asmx?WSDL
206	83	18.1	84	83	89	91	25	9	getfile2	http://www.scottnichol.com/samples/getfile2.php?wsdl
382.6	87	3.5	95	73	100	84	4.8	41	redataService	http://genome.dkfz-heidelberg.de/menu/hobit/embapps/wsdl/redata.wsdl
231.39	86	10.4	95	73	100	80	1.33	90	SearchEngineWSService	http://webservice.statsbiblioteket.dk/ws-netmusik-search/services/netmusik_wssearch?wsdl
217.6	94	14.1	98	73	100	84	10.6	34	megamergerService	http://genome.dkfz-heidelberg.de/menu/hobit/embapps/wsdl/megamerger.wsdl
159.5	78	6.8	79	60	89	79	84.75	87	AccountService	http://www.fmnsoft.com/AccountService.asmx?wsdl
46.05	89	20.7	96	67	100	77	4.48	8	AWSMechanicalTurkRequester	http://mechanicalturk.amazonaws.com/AWSMechanicalTurk/2005-10-01/AWSMechanicalTurkRequester.wsdl
334	67	4.4	67	67	89	72	1.9	40	OA_CB	http://www.multispeak.org/interface/30j/15_OA_CB.asmx?WSDL
66.5	72	13.7	72	80	89	87	5.5	59	wsArrayList	http://www.deeptraining.com/webservices/wsArrayList.asmx?wsdl
249	97	8.5	99	67	78	58	43.85	10	Fungus	http://www.indexfungorum.org/ixfwebservice/fungus.asmx?WSDL
305.75	70	5.7	70	73	89	84	2.13	7	SpamCheckerService	http://www.zeta-software.de/ZetaSpamChecker/SpamCheckerService.asmx?WSDL
126	83	18.4	84	73	89	80	12	64	CompanyInfoService	http://www.flash-db.com/services/ws/companyInfo.wsdl
173.67	63	12.7	63	80	100	87	3.34	11	ExchangeRateService	http://www-128.ibm.com/developerworks/java/library/ws-jsrart/Sample.wsdl
67	83	25.1	84	78	89	89	3	6	SecureLogin	http://www.wysecommunicator.com/Global/SecureLogin.asmx?wsdl
228.2	86	14.8	95	73	100	84	8	35	pasteseqService	http://genome.dkfz-heidelberg.de/menu/hobit/embapps/wsdl/pasteseq.wsdl
356.5	93	10.3	98	73	100	84	1	8	CursBCE	http://www.infovalutar.ro/cursBCE.asmx?WSDL
158.8	98	20.1	100	67	100	82	1.2	95	DataEnhancement	http://ws.strikeiron.com/DataEnhancement?WSDL
314	90	24.6	97	73	100	80	21	6	DownloadService	http://www.samsung.com/in/support/WcmsService/DownloadService.asmx?WSDL
223.83	92	10.8	97	53	89	66	39.74	6	AnalysisWSAppLabImplService	http://www.ebi.ac.uk/soaplab/emboss4/services/utils_database_creation.domainnr?wsdl
606.5	56	3.3	57	67	78	82	311.5	93	JurisdictionLookupService	http://services.taxwatch.biz/rates/kansas/sstp.wsdl
121	90	4.1	91	73	78	84	30.2	58	interop2B	http://www.cs.fsu.edu/~engelen/interop2B_2.wsdl
150	94	7.8	98	73	78	84	8.33	5	GoogleSearchService	http://www.stillhq.com/extracted/webmon/WindowsApplication1/Web%20References/Google/GoogleSearch.wsdl
939.7	98	2.4	99	73	78	80	481.1	11	Util	http://voservices.net/spectrum/ws_v2_5/util.asmx?wsdl
2482	94	5.6	98	73	78	84	2	10	FrequencyUnit	http://www.webservicex.net/convertFrequency.asmx?WSDL
44.97	51	7.8	52	60	89	69	1.59	35	CB_CH	http://www.multispeak.org/interface/30j/14_CB_CH.asmx?wsdl
190.07	95	9.8	98	33	78	59	21.83	11	QSv2MsgProcessorService	http://www.q-s.info/fileadmin/pdf/datenbanken/stadat.wsdl
194.5	72	5.3	72	78	50	85	28	2	KBBilledWebservice	http://base.kb.dk/KBBilledWebservice/KBBilledWebservice?WSDL
207	99	29	100	80	100	87	2	95	getJoke	http://www.interpressfact.net/webservices/getjoke.asmx?WSDL
106	90	35.7	97	80	100	87	1	1	InteropTestExtensibility	http://www.mssoapinterop.org/asmx/WSDL/InteropTestExtensibility.wsdl
79.35	96	19.1	99	67	89	58	24.59	87	FileService	http://leadtools.net/Services/FileService/FileService.asmx?wsdl
82.43	42	6.5	43	78	89	89	3.14	59	ExpandedCongoBuy_servoce	http://www.daml.org/services/daml-s/0.9/CongoGrounding.wsdl
1619.25	78	3.1	79	73	78	84	91.5	5	WSScanPSService	http://www.ebi.ac.uk/Tools/webservices/wsdl/WSScanPS.wsdl
138.5	46	10	46	73	89	75	5	39	BiologicalMarkupService	http://services.bio.ifi.lmu.de:1046/prothesaurus/services/BiologicalMarkupService?wsdl
250.74	86	7	86	53	89	66	60.04	2	AnalysisWSAppLabImplService	http://www.ebi.ac.uk/soaplab/emboss4/services/hmm.ehmmfetch?wsdl
1418.27	87	2.1	88	73	78	84	53.27	4	WSWUBlastService	http://www.ebi.ac.uk/Tools/webservices/wsdl/WSWUBlast.wsdl
93.5	86	9	86	73	78	84	3	36	DotnetDailyFact	http://www.xmlme.com/WSDailyNet.asmx?wsdl
148.33	89	1.2	89	73	78	80	69	38	Service	http://www.smarttraveldeals.com/webservice/service.asmx?wsdl
4989.67	93	1.6	93	73	100	80	14	5	Api	http://www.epostservice.com/ws/api_10.asmx?wsdl
211.75	88	6.9	96	73	100	80	34	7	WebService	http://www.dlask.nl/webservice.asmx?wsdl
158.2	87	15.5	95	73	78	62	6.2	32	DetailZbozi	http://www.atcomp.cz/webservices/DetailZbozi.asmx?WSDL
78.82	88	17.1	96	73	78	62	33.09	4	SkyNodeWS	http://skyservice.pha.jhu.edu/SkyNode/TwoQZ/SkyNodeWS.asmx?wsdl
315.4	98	2	100	67	100	82	44.6	9	needleService	http://www.ebi.ac.uk/soaplab/emboss4/services/alignment_global.needle.derived?wsdl
150.5	42	0.1	42	73	89	80	0.88	1	JobServices	http://www.webservices.scot.nhs.uk/JobWebServices/service.asmx?WSDL
117.67	94	3	95	78	33	89	7.84	4	Interop	http://mssoapinterop.org/stk/Interop1999.wsdl
358	95	27	98	50	89	66	119	6	AddressBookService	http://oscar.snapps.com/projects/lotusphere/Webservices.nsf/AddressBook?wsdl
146.5	97	9.4	99	60	100	79	60.5	8	GeoCodeService	http://ws.strikeiron.com/GeocodeAmerica/geocode?WSDL
81	98	2.8	100	80	100	83	2	33	addUpdateUsers	http://www.iperformonline.com/WebServices/employee/AddUpdateEmployee.asmx?wsdl
642.5	72	5.4	72	67	89	72	25	41	ndfdXML	http://weather.gov/forecasts/xml/SOAP_server/ndfdXMLserver.php?wsdl
1067.67	63	1.9	64	83	89	91	751.34	38	Blast	http://twiki.mygrid.info/twiki/pub/Mygrid/TempWSDL/Blast_search_noparam.wsdl
850.92	88	3.9	88	67	78	77	476.42	90	XigniteMaster	http://services.xignite.com/xMaster.asmx?wsdl
579.5	78	6	78	67	67	82	397.25	41	ArticleService	http://www.yazgelistir.com/YGServices/ArticleService.asmx?wsdl
109	96	15.1	99	60	89	79	1	2	InteropTestHeaders	http://mssoapinterop.org/asmx/WSDL/InteropTestheaders.wsdl
495	97	9.2	99	73	100	84	10	32	restrictService	http://genome.dkfz-heidelberg.de/menu/hobit/embapps/wsdl/restrict.wsdl
307.3	17	3.8	17	42	89	62	20.23	4	GatewayWSService	http://212.166.209.24:80/ConnectorGateway/services/GatewayWS?wsdl
130.2	62	1.9	62	53	67	71	5.53	7	Interop	http://mssoapinterop.org/stkV3/LoggedInteropTyped.wsdl
765.5	99	4.4	96	80	89	83	560.5	5	WSDLInteropTestDocLitService	http://www.soapclient.com/interop/doclitParam.wsdl
151.1	60	5.5	61	67	78	72	33.1	7	SoapTest	http://www.mssoapinterop.org/asmx/simpleb.asmx?wsdl
100.56	99	14.1	100	73	78	80	1.23	91	DOTSAddressValidate	http://trial.serviceobjects.com/av/AddressValidate.asmx?wsdl
109.5	91	24.9	97	83	89	91	2	9	Overloaded	http://mssoapinterop.org/stk/wsdl/overloaded.wsdl
53	83	21	84	60	89	69	4	6	XMLPortalService	http://www.lexel.com/EnvGXLogin/html/BerwickXMLPortal.html
563.22	86	2.6	95	73	89	62	1.66	8	Servicio_etiquetado	http://eriste.aragob.es/webServiceEtiquetas/etiquetas.asmx?WSDL
77.43	42	5.5	43	78	89	89	3.29	63	FullCongoBuy_servoce	http://www.daml.org/services/owl-s/1.1/CongoGrounding.wsdl
206	89	1.4	96	58	100	75	10	40	chaosService	http://genome.dkfz-heidelberg.de/menu/hobit/embapps/wsdl/chaos.wsdl
132.5	90	2.3	97	73	78	62	18	86	SearchMusicTeachers	http://www.perfectxml.com/WebServices/MusicTeachers/MusicTeachers.asmx?WSDL
309	42	4.5	43	83	89	91	7.29	34	Ensembl	http://xml.nig.ac.jp/wsdl/Ensembl.wsdl
42.5	72	13.5	72	73	78	84	2.5	11	XarayaSoap	http://www.eurobath.gr/ws.php?wsdl
230.8	88	1.6	96	73	100	84	8.2	34	primersearchService	http://genome.dkfz-heidelberg.de/menu/hobit/embapps/wsdl/primersearch.wsdl
220.8	90	14.6	97	58	100	75	8.4	35	pepwheelService	http://genome.dkfz-heidelberg.de/menu/hobit/embapps/wsdl/pepwheel.wsdl
329	98	23.9	99	73	100	80	20	7	DownloadService	http://www.samsung.com/pl/support/WcmsService/DownloadService.asmx?WSDL
233.4	91	1.4	97	58	100	75	7.2	32	pepwindowService	http://genome.dkfz-heidelberg.de/menu/hobit/embapps/wsdl/pepwindow.wsdl
206.5	86	12.7	86	73	67	84	49.5	9	DNS	http://www.dotnetslackers.com/DNS.asmx?WSDL
108	86	17.7	86	73	89	84	3.5	8	ProductActivation	http://www.itforsports.com/store/service/ProductActivation.asmx?WSDL
215.91	82	7.8	82	53	89	66	53.34	10	AnalysisWSGowlabImplService	http://www.ebi.ac.uk/soaplab/wsdl/testing__yeastgrid.wsdl
320.67	93	10.6	98	73	89	62	136	37	IT_x0040_Service_x0020_Webservices	http://www.itatservice.de/itatservice/itatservice5.asmx?WSDL
315	100	26.2	100	83	89	91	5	6	JgluService	http://cdsws.u-strasbg.fr/axis/services/Jglu?wsdl
117.58	66	4.2	66	73	89	80	2.5	9	DataTypes	http://ja.gotdotnet.com/quickstart/aspplus/samples/services/DataTypes/VB/DataTypes.asmx?WSDL
210.67	98	15.1	99	73	78	80	4.56	11	Service	http://demo.calcsys.com/service.asmx?wsdl
400.5	56	5.6	56	80	89	87	8.5	57	Calculator	http://soaptest.parasoft.com/calculator.wsdl
127	88	2.1	89	73	100	80	7.33	66	AccountInfo	http://www.arcwebservices.com/services/v2006/AccountInfo.wsdl
275.57	85	4.2	86	53	89	66	81.96	7	AnalysisWSAppLabImplService	http://www.ebi.ac.uk/soaplab/emboss4/services/nucleic_codon_usage.cai?wsdl
222.47	97	8.5	99	60	78	54	12.61	87	SIMS	http://sviluppo.sister.it/SIMSWebService/SIMS.asmx?WSDL
40	72	19.8	72	73	78	84	3.5	5	XarayaSoap	http://www.lattelenet.lv/modules/soapserver/xaraya.wsdl
268	83	17.2	84	67	89	72	37	11	SWGCraftAPI	http://www.swgcraft.com/soap/swgcraftapi.php?wsdl
176	90	13.8	97	67	78	77	2	8	default_test	http://212.177.98.35/swapping/default.test.asmx?WSDL
158	100	23.3	100	80	89	87	1	10	SmsApiService	http://europe.ipx.com/api/services/SmsApi50?wsdl
289	85	10.4	95	73	78	80	2	88	ABRXMLPubSub	http://www.abr.business.gov.au/abrxmlpubsub/(srxsmgbhbjwmnujwkp43mye5)/ABRXMLPubSub.asmx?wsdl
571.75	46	4.6	47	73	89	75	101	11	DpsService	http://www.medinfo.kz/jaxrpc-dps/dps?WSDL
485	63	7.8	63	67	78	72	4.67	12	CountryServiceService	http://www.arikan.at/axis/services/CountryService?wsdl
68	86	18.3	86	73	89	80	3	33	COTS	http://www.co.new-castle.de.us/webservices/COTS/cots.asmx?WSDL
86	98	20.7	100	50	89	77	3	5	GtsInterfacesService	http://www.myyellow.com/dynamic/services/content/ecommerce/etools/webservices/gtsimplpondzc.wsdl
128.5	86	6.4	86	73	67	84	88	32	PostcodeService	http://www.ssw.com.au/PostcodeWebService/PostcodeService.asmx?wsdl
83.31	99	17.8	100	67	100	77	9.69	8	SSOws	http://s-ws.thomsonlearning.com/ssows/SSOws?WSDL
144	85	28.8	95	73	100	84	2	9	CodeGenerator	http://www.esynaps.com/webservices/codegenerator.asmx?WSDL
124.33	94	7.1	98	73	78	84	10	10	GoogleSearchService	http://www.soapclient.com/xml/googleSearch.wsdl
131.75	90	8.7	96	73	100	84	1.5	12	Service1	http://www.bluturtles.fr/ws/wsbt/wscommunes.asmx?wsdl
212.67	88	11.8	88	67	78	72	9.34	9	e2gImplementationService	http://bibiserv.techfak.uni-bielefeld.de/wsdl/e2g.wsdl
107	85	33.3	95	80	100	87	1	4	InteropTestExtensibilityRequired	http://mssoapinterop.org/asmx/WSDL/InteropTestExtensibilityRequired.wsdl
337	83	19.7	84	60	89	69	9	10	svcAMBatchService	http://www.psmhosting.net/Services/svcAMBatch.cfc?wsdl
213.4	98	4	99	73	100	84	6	38	whichdbService	http://genome.dkfz-heidelberg.de/menu/hobit/embapps/wsdl/whichdb.wsdl
413.33	100	12	100	78	78	89	27	7	tbapi	http://www.lokasoft.nl/uk/tbapi.wsdl
165	83	27	84	83	89	91	2	9	VersionService	http://developer.statsbiblioteket.dk/netbibservices/services/Version?wsdl
225.8	97	3.4	99	73	100	84	45.4	6	acdcService	http://www.ebi.ac.uk/soaplab/emboss4/services/acd.acdc.derived?wsdl
531	72	8.8	72	83	89	93	7	7	SerClsPeticionSOAPTPVPCservice	http://sas-d.sermepa.es/TPV_PC/wsdl/SerClsEntradaTPVPCv3d0_inte.wsdl
57	91	27.3	97	83	89	93	14	8	DispatcherAPIService	http://tbe.taleo.net/wsdl/DispatcherAPI.wsdl
503.67	63	4.9	64	73	89	75	18	35	webservice	http://www.jdesign.ru/server.php?wsdl
896.67	63	4.8	63	83	89	91	505.67	40	Gtop	http://xml.nig.ac.jp/wsdl/Gtop.wsdl
43	72	15.2	72	73	78	84	4.5	5	XarayaSoap	http://aber.com.mk/ws.php?wsdl
251.8	94	1.9	98	67	100	82	37.8	1	fuzzproService	http://www.ebi.ac.uk/soaplab/emboss4/services/protein_motifs.fuzzpro.derived?wsdl
207.67	26	3.3	26	53	78	66	52.6	7	FileStoreService	http://www.astrogrid.org/maven/docs/HEAD/astrogrid-contracts/schema/vo-space/FileStore/v0.1/FileStore.wsdl
315	83	15.2	84	83	89	91	36	38	getgeoobjects	http://pear.fitamball.net/hellowsdl2.php?wsdl
317.25	78	2.8	79	73	78	84	36.75	94	SearchVecerCom	http://www.gama-system.com/webservices/searchvecercom.asmx?wsdl
109	93	29.9	98	83	89	91	3	4	EmptySA	http://www.whitemesa.com/r3/emptysa.wsdl
204	94	2	98	73	100	84	8.2	40	mwfilterService	http://genome.dkfz-heidelberg.de/menu/hobit/embapps/wsdl/mwfilter.wsdl
217.5	86	11.7	86	73	89	84	99	91	Weather	http://www.deeptraining.com/webservices/weather.asmx?wsdl
173	86	13.2	95	73	78	84	3	7	FindIP	http://www.w3coder.com/ws/email/FindIP.asmx?wsdl
102	91	9.2	97	67	78	82	1	9	BasicAddressMatch	http://www.bgtaddresstools.state.pa.us/BasicAddressMatch/BasicAddressMatch.asmx?wsdl
77.5	86	16.8	95	80	100	87	1	36	AccountManagement	http://www.iperformonline.com/WebServices/security/AccountManagement.asmx?wsdl
311.8	91	1.8	97	67	100	82	44.6	11	tfscanService	http://www.ebi.ac.uk/soaplab/emboss4/services/nucleic_transcription.tfscan.derived?wsdl
1936.5	93	3.4	98	73	78	84	39	93	ICD9ToICD10	http://www.webservicex.com/icd9toicd10.asmx?WSDL
539	95	3.6	98	60	100	79	42	85	EmailVerification	http://ws.strikeiron.com/emailverify_2_5?WSDL
328.67	21	3.7	21	60	78	79	10.43	6	AmazonSearchService	http://www.daimi.au.dk/~amoeller/WWW/webservices/AmazonWebServices.wsdl
193.36	51	8	51	67	67	82	74.52	8	UniversalThread	http://www.universalthread.com/WebService/UniversalThread.asmx?wsdl
247.5	93	16.8	98	73	78	80	13.5	95	K4TAirFaresWS	http://ws.keyfortravel.com/Air/airfares.asmx?wsdl
481.67	85	6.6	95	73	78	84	10.67	7	GoogleSearchService	http://www.bolinfest.com/wsdl2js/GoogleSearch.wsdl
1691.75	100	1	100	73	78	84	1.25	9	FinanceService	http://www.webservicex.com/FinanceService.asmx?WSDL
276	88	13.5	96	73	100	84	6.4	36	infoalignService	http://genome.dkfz-heidelberg.de/menu/hobit/embapps/wsdl/infoalign.wsdl
527.5	72	7.2	72	73	78	84	21	63	EasyAmazonService	http://www.flash-db.com/services/ws/easyAmazon.wsdl
278	94	12.5	98	73	100	84	8.6	35	showalignService	http://genome.dkfz-heidelberg.de/menu/hobit/embapps/wsdl/showalign.wsdl
563	80	2.3	80	53	67	76	7	7	Interop	http://www.mssoapinterop.org/stk/LoggedInteropTyped.wsdl
336	88	2.3	89	73	78	62	236	91	SHUAAIndices	http://www.shuaacapital.com/webservices/shuaaindices.asmx?wsdl
246.4	100	1.9	100	67	100	82	42.8	1	oddcompService	http://www.ebi.ac.uk/soaplab/emboss4/services/protein_motifs.oddcomp.derived?wsdl
390.2	91	11	97	58	100	75	8.6	41	danService	http://genome.dkfz-heidelberg.de/menu/hobit/embapps/wsdl/dan.wsdl
302.33	53	6	54	67	89	72	12.03	12	GraypotService	http://graypot.dyndns.ws/axis/services/GraypotService?wsdl
114.58	95	13.3	99	67	89	82	32.45	92	A.D.A.M._x002C__x0020_Inc._x0020_-_x0020_Content_x0020_Service	http://ws.adam.com/ContentService.asmx?WSDL
139	72	10.7	72	67	78	82	2	9	MobileSoapServerService	http://www.mlm-soft.com/handy/MobileSOAP.server.php?wsdl
124.67	89	2.1	96	73	78	62	39	6	ReportService	http://www.wce.ca/ReportService.asmx?wsdl
59	88	28.6	96	73	89	62	2	93	NRA_x0020_ILA_x0020_News_x0020_Syndication	http://www.nraila.org/Services/News.asmx?WSDL
79	84	7.1	84	60	89	69	15	10	Current Homeland Security Threat Level	http://www.boyzoid.com/threat.cfc?wsdl
165	100	4.5	100	73	78	80	17.8	1	eUtilsService	http://www.ncbi.nlm.nih.gov/entrez/eutils/soap/v1.0/eutils.wsdl
216.54	87	9.9	95	67	78	82	33.69	86	Roll_x0020_Generator_x0020_Web_x0020_Service.	http://gmh.xocomp.net/ws/rollgenerator/rollgenerator.asmx?wsdl
107.45	97	13.3	99	73	78	80	1.36	94	DOTSGeoCoder	http://ws2.serviceobjects.net/gcr/GeoCoder.asmx?WSDL
4845.67	94	1.7	95	73	100	80	24.34	11	Api	http://www.epostservice.se/ws/api_10.asmx?wsdl
315.85	90	9.9	97	72	89	86	1.65	4	IClientDataservice	http://qc.borland.com/coBugCGI.EXE/wsdl/IClientData
175.5	86	14	86	73	89	84	69	1	XmlHttpCheck	http://www.loopnet.com/xNet/MainSite/WebServices/XmlHttpUtility/XmlHttpCheck.asmx?wsdl
3197.14	48	1.5	48	72	89	86	23.21	59	CodeGenService	http://www.eyemaginations.com/cgi-bin/getWSDL.pl?wsdl=WebFunction.wsdl
127.5	78	8.4	78	73	89	80	6.5	65	SudokuSolverWS	http://www.heroicsalmonleap.net/SudokuSolver/SudokuSolverWS.asmx?wsdl
301	20	4	21	42	100	66	7.67	88	SforceService	http://cornsoup.net/enterprise.wsdl.xml
178	86	20.2	86	73	89	84	2	3	excuses	http://www.sellsbrothers.com/excuses/excuses.asmx?wsdl
217.8	90	1.3	96	73	100	84	7.4	40	cpgreportService	http://genome.dkfz-heidelberg.de/menu/hobit/embapps/wsdl/cpgreport.wsdl
541	91	20.3	97	73	100	84	360	35	DerniersDecesEPF	http://webservices.enaos.net/DerniersDecesEPF.asmx?WSDL
184.5	73	3.2	74	73	67	80	1.5	59	ServicioRouting	http://www.geoservicios.com/V2.0/sr/sr.asmx?wsdl
374.25	56	5.4	57	60	78	79	45.75	8	IAddressservice	http://webservices.hanft.de/wsdl/IAddress
2098	86	5.1	86	80	67	90	55	65	wsDataSet	http://www.deeptraining.com/webservices/wsDataSet.asmx?wsdl
191.2	96	1.5	99	73	100	84	7.6	36	profitService	http://genome.dkfz-heidelberg.de/menu/hobit/embapps/wsdl/profit.wsdl
246.25	70	3.8	70	67	89	77	6.75	95	SendContentService	http://www.esendex.com/secure/messenger/soap/SendContentService.asmx?wsdl
132.17	93	4.8	98	67	100	82	3.17	86	XWebSurvey	http://ws.xwebservices.com/XWebSurvey/XWebSurvey.asmx?wsdl
200.4	97	2.3	99	73	100	84	6.2	33	fuzznucService	http://genome.dkfz-heidelberg.de/menu/hobit/embapps/wsdl/fuzznuc.wsdl
249	56	8.1	57	73	78	87	2.25	5	Domain	http://www.afnic.fr/data/webservices/wsdl/Domain.wsdl
139	83	20.9	84	67	89	72	3	10	tipsService	http://www.flash-mx.com/mm/tips/tips.cfc?WSDL
212.4	96	1.6	99	73	100	84	11.2	31	noreturnService	http://genome.dkfz-heidelberg.de/menu/hobit/embapps/wsdl/noreturn.wsdl
237.75	98	2.3	100	72	33	86	9.33	9	Interop	http://mssoapinterop.org/stk/InteropTyped1999.wsdl
124	91	26.9	97	73	78	84	8	66	magic	http://www.cs.fsu.edu/~engelen/magic.wsdl
303.8	93	13	98	73	100	84	6.4	36	descseqService	http://genome.dkfz-heidelberg.de/menu/hobit/embapps/wsdl/descseq.wsdl
153.32	97	9.2	97	60	100	74	2.96	91	NominaliaWS	http://ws.nominalia.com/WS/NominaliaWS.asmx?WSDL
310.09	85	2.4	86	53	89	66	107.52	8	AnalysisWSAppLabImplService	http://www.ebi.ac.uk/soaplab/emboss4/services/alignment_consensus.megamerger?wsdl
174.11	60	7.5	61	60	89	74	104.28	88	ContactService	http://www.fmnsoft.com/ContactService.asmx?wsdl
115	86	8.7	86	73	78	84	2	5	geographyRequests	http://comcast.vehix.com/_webServices/geographyRequests.asmx?WSDL
314	83	14.3	84	73	89	75	28	7	Departements	http://tic01.tic.ec-lyon.fr/~muller/cours/websrv/be/Departements.wsdl
178	98	34.4	99	83	100	91	8	9	CheckItOutClassService	http://www.breakingpar.com/anygolfleague/home.nsf/DemoWebService?WSDL
64.5	99	24.3	100	73	78	80	22	88	ImgCutout	http://skyservice.pha.jhu.edu/dr1/ImgCutout/imgcutout.asmx?wsdl
267.4	91	1.5	97	67	100	82	51	3	cpgreportService	http://www.ebi.ac.uk/soaplab/emboss4/services/nucleic_cpg_islands.cpgreport.derived?wsdl
218.6	93	1.1	98	73	100	84	5.4	33	pepstatsService	http://genome.dkfz-heidelberg.de/menu/hobit/embapps/wsdl/pepstats.wsdl
344	95	23.2	98	73	100	80	18	5	DownloadService	http://www.samsung.com/latin/support/WcmsService/DownloadService.asmx?WSDL
234	97	2.6	99	73	100	84	4.2	39	entretService	http://genome.dkfz-heidelberg.de/menu/hobit/embapps/wsdl/entret.wsdl
148	72	8.3	72	73	78	84	17.5	62	StateCountryService	http://www.flash-db.com/services/ws/stateCountryList.wsdl
291.5	89	7.6	89	60	100	74	137.5	4	GlobalAddressInteractiveVerification	http://ws.strikeiron.com/GlobalAddressLocator?WSDL
104	99	1.1	100	73	78	80	1.33	59	DOTSYellowPages	http://ws2.serviceobjects.net/yp/YellowPages.asmx?WSDL
1668	63	3.9	64	67	78	82	239.33	6	ItestckvSOAPservice	http://tstsvr.achworks.com/testexec/testckver.tss/wsdl/ItestckvSOAP
291.09	84	1.3	84	53	89	66	106.44	8	AnalysisWSGowlabImplService	http://www.ebi.ac.uk/soaplab/services/similarity_search.fasta_protein_xml?wsdl
538	97	10.2	99	73	78	84	2	88	LitteratursidenServices	http://fenja.litteratursiden.dk/litteratursiden.wsdl
282.6	89	2.3	96	73	100	84	37.8	9	vrnaplotService	http://www.ebi.ac.uk/soaplab/emboss4/services/nucleic_rna_folding.vrnaplot.derived?wsdl
197	88	3.7	96	60	100	79	63	61	PhoneInteligence2	http://ws.strikeiron.com/DesertSoft/phoneintel?WSDL
157	93	4.7	98	60	100	74	45.5	23	zipinfo	http://ws.strikeiron.com/zipinfo?WSDL
123	99	7.5	100	80	89	83	2.5	7	WSDLInteropTestDocLitService	http://www.whitemesa.com/r3/InteropTestDocLitParameters.wsdl
635.86	86	6.8	95	80	100	86	3.72	2	Glide	http://www.service-now.com/demo/incident.do?WSDL
180.36	85	10.8	95	73	100	75	13	4	productPortalWS	http://ce.vtt.fi/eprocon_client/BC.wsdl
3163.2	93	2.3	98	73	78	62	40.2	6	Helper	http://www.learnasp.com/experiments/webservicebasics/whatever.asmx?wsdl
195.54	28	5.8	29	60	78	62	48.62	86	MailService	http://pc-tambura.ipsi.fhg.de/AuthoringTools/NotificationMailServiceSetup/MailService.asmx?wsdl
279.74	85	4	85	53	89	66	67.44	7	AnalysisWSAppLabImplService	http://www.ebi.ac.uk/soaplab/emboss4/services/protein_motifs.pscan?wsdl
168.33	87	1.5	96	73	89	62	0.66	12	Servicio_Estadistica	http://eriste.aragob.es/WebServiceEstadistica/WebServiceEstadistica.asmx?WSDL
73.5	87	23.8	95	73	89	62	18.75	95	ImageService	http://leadtools.net/Services/ImageService/ImageService.asmx?wsdl
178.75	56	8.4	56	60	89	69	4	2	bibiwsImplementationService	http://bibiserv.techfak.uni-bielefeld.de/wsdl/bibiws.wsdl
1259.33	37	2.9	38	67	89	72	44.77	1	VizieRBetaService	http://cdsws.u-strasbg.fr/axis/services/VizieRBeta?wsdl
256.2	92	13.7	97	58	100	75	9.6	41	cpgplotService	http://genome.dkfz-heidelberg.de/menu/hobit/embapps/wsdl/cpgplot.wsdl
146	91	1.9	97	67	78	72	12.6	3	FindNearbyPOIService	http://www.viamichelin.com/ws/services/FindNearbyPOI?wsdl
71.16	99	21.9	100	78	89	89	16.44	11	GuspmService	http://staff.vbi.vt.edu/pathport/services/wsdls/guspm.wsdl
456.79	85	6.8	95	60	78	69	137.37	41	XigniteEdgar	http://www.xignite.com/xedgar.asmx?WSDL
358	83	16.8	84	83	89	93	5	8	BankValSOAP	http://www.unifiedsoftware.co.uk/BankVal.wsdl
173.88	99	3	100	73	100	87	1.5	95	XmlSelect	http://copyws.cendant.com/B2BGateway/service/XMLSelect?WSDL
421	86	9.7	86	73	78	84	2.5	87	Calculator	http://webservices.iter.dk/calculator.asmx?wsdl
319.2	89	3.9	96	58	89	69	1.4	59	SiteFetchService	http://arestestsite.communityzero.com/ws/api/Session.wsdl
328	89	7.1	96	67	78	77	32.5	12	MarketSeg	http://webservices.seek.com.au/MarketSegment.asmx?wsdl
95	96	28.3	99	60	89	79	1	88	interop2C	http://www.cs.fsu.edu/~engelen/interop2C_2.wsdl
963	95	11.1	98	58	100	57	6	5	TWS-DS	http://www.trustedwebservices.org/trustedx/downloads/DigitalSignature.wsdl
146.5	86	10.7	86	73	78	84	75	7	RetrieveSingleRegistrationManager	http://www.regonline.com/webservices/RetrieveSingleRegistration.asmx?WSDL
298	83	26.5	84	83	89	91	3	4	Calendar	http://www.stgregorioschurchdc.org/wsdl/Calendar.wsdl
242.5	62	6.1	63	73	89	75	5.12	6	ExampleService	http://trans.nict.go.jp/axis/services/ExampleService?wsdl
180	87	12.1	95	73	78	80	55.25	8	WSDLInteropTestDocLitService	http://www.mssoapinterop.org/asmx/WSDL/WSDLInteropTestDocLitService.wsdl
57	86	40.1	95	73	100	84	1	10	RegisterResearchServices	http://www.oclc.org/research/projects/termservices/OfficeServices/RegisterResearchServices.asmx?wsdl
103	93	34.2	98	67	100	85	2	7	guidissue	http://www.sfuma.it/flashfoos/guidissue.asmx?WSDL
204.4	92	1.9	97	73	100	84	6.2	40	unionService	http://genome.dkfz-heidelberg.de/menu/hobit/embapps/wsdl/union.wsdl
1284	94	8.2	98	67	100	82	1236	5	BGTBoundaryGeocoder	http://www.bgtboundarygeocoder.state.pa.us/BGTBoundaryGeocoder/BGTBoundaryGeocoder.asmx?WSDL
96.5	86	13.3	86	73	78	84	3	37	VideoGamesFinder	http://www.xmlme.com/WSVideoGames.asmx?WSDL
194.59	95	9.4	96	53	89	66	5.33	9	LowRPCService	http://ems.eurostep.fi:8080/SABLE/services/SABLE.LOWDAI.RPC?wsdl
188.31	100	11.8	100	67	100	77	6.23	6	AtcoResDirect	http://resdev.atcosoftware.net/ian/ws/directbook.asmx?WSDL
346.5	86	16.9	86	73	89	84	270	93	LocalTime	http://www.ripedev.com/webservices/LocalTime.asmx?WSDL
150.17	91	18.1	92	73	100	80	4.84	65	AddressManager	http://www.arcwebservices.com/services/v2006/AddressManager.wsdl
629	92	2.1	97	50	78	66	15	1	TraceFinder3BPService	http://140.115.51.161:8080/bpelengine/services/TraceFinder3BP?wsdl
69.71	91	22.6	97	67	89	58	15.47	92	FileService	http://www.leadtools.net/Services/FileService/FileService.asmx?wsdl
996	83	14	84	83	89	91	59	64	MAGGIE	http://www-iepm.slac.stanford.edu/tools/soap/wsdl/old/maggie.wsdl
136	83	24.6	84	83	89	91	12	61	WhoisService	http://www.flash-db.com/services/ws/flashWhois.wsdl
372.7	91	4.4	97	73	78	87	2.1	64	SaraGridService	http://poc.vl-e.nl/events/poc-ws-induction-20060221/SaraGridServiceLCG.wsdl
224.8	98	14.6	100	58	100	75	9.2	42	pepwheelService	http://genome.dkfz-heidelberg.de/menu/hobit/embapps/wsdl/pepwheel.wsdl
2987	56	2.4	57	60	89	69	2092.5	11	testService	http://webservices.inbox.cc/test.cfc?WSDL
139	89	18.2	96	73	78	84	1	57	registeronline	http://ws.custcon.com/rol.asmx?wsdl
213.2	98	0.9	100	58	100	75	7.2	41	chargeService	http://genome.dkfz-heidelberg.de/menu/hobit/embapps/wsdl/charge.wsdl
163	90	20.1	97	58	78	75	1	10	DealerLocator	http://ws.toyota.com/DLWS/services/DealerLocatorSoap?wsdl
304.8	89	13.5	96	73	100	84	6.6	42	matcherService	http://genome.dkfz-heidelberg.de/menu/hobit/embapps/wsdl/matcher.wsdl
174.77	56	2.6	58	67	78	82	37.92	58	erez2	http://images1.bonhams.com/erez2/erez?cmd=expand&vtl=soap/erez2.wsdl
209.6	92	16.2	97	73	100	84	5.8	35	sirnaService	http://genome.dkfz-heidelberg.de/menu/hobit/embapps/wsdl/sirna.wsdl
159.5	71	20.2	72	80	100	78	5.5	2	timetabling	http://covarm.tvu.ac.uk/timetabling/wsdl/timetablingSOAP.wsdl
323	83	23.9	84	83	89	91	9	67	finnwordsService	http://www.nickhodge.com/nhodge/finnwords/finnwords.wsdl
184.75	92	4.7	97	73	78	84	1.75	4	WebSitePulseService	http://www2.websitepulse.com/wsdl/wsp.wsdl
109	99	30.7	100	67	100	82	1	40	Measurement	http://www.v-tis.net/VtisFluid/Measurement.asmx?wsdl
512	93	10.4	98	73	78	84	64	38	BarCode	http://www.webservicex.com/barcode.asmx?WSDL
252	100	20.6	100	58	100	75	1	4	DistanceService	http://dist.netpas.net/NPService/services/DistanceServiceSOAP?WSDL
225.2	93	2.2	98	73	100	84	6.2	31	whichdbService	http://genome.dkfz-heidelberg.de/menu/hobit/embapps/wsdl/whichdb.wsdl
117	85	24.5	95	73	100	80	30	11	locationRouting	http://hle.htzpartners.com/locationSearch/locationRouting.asmx?wsdl
171.47	56	9.2	57	67	78	77	29.74	3	CRMTeeTimeAPI	http://www.golffacility.com/api/crmteetimeapi.asmx?wsdl
238.09	71	6.4	71	53	89	66	73.74	5	AnalysisWSGowlabImplService	http://www.ebi.ac.uk/soaplab/wsdl/gowlab__echo.wsdl
378.5	34	5.1	35	83	89	91	3.8	7	EMEP_SERVER	http://www.pecesama.net/emep/ws/emep_server.php?wsdl
123	91	7	91	67	78	66	7.83	4	DimeInterop	http://www.mssoapinterop.org/stkV3/dime/dime-rpc.wsdl
404	83	15	84	67	89	72	6	36	flights	http://www.travelmatic.biz/webservices/flightAvailWs.php?wsdl
327.13	13	5.1	13	67	78	72	24.98	37	otoMotoWebApi	http://otomoto.wp.pl/webapi/server.php?wsdl
144	83	16.9	84	67	89	82	10	4	QueryWebserviceService	http://www.geocodeamerica.com/query_webservice/service.wsdl
285.14	63	7.9	64	73	78	80	16.35	92	DPCWS	http://www.dis.h.u-tokyo.ac.jp/webservices/dpcsearch.asmx?WSDL
252	92	13.1	97	80	78	87	1	39	SendSMSWorld	http://www.webservicex.com/sendsmsworld.asmx?WSDL
277.78	86	3.2	86	53	89	66	68.87	7	AnalysisWSAppLabImplService	http://www.ebi.ac.uk/soaplab/emboss4/services/edit.descseq?wsdl
253.33	88	3.4	88	80	78	83	50.33	11	PopulationWS	http://www.abundanttech.com/WebServices/Population/population.asmx?wsdl
113	92	28.4	97	80	89	87	6	8	HoroscopeService	http://groups.sims.berkeley.edu/usable-accessibility/CLASS_GODZODIACK/Godzodiack.wsdl
188.8	99	1	100	73	100	84	6.8	41	prettyseqService	http://genome.dkfz-heidelberg.de/menu/hobit/embapps/wsdl/prettyseq.wsdl
330.5	65	7.8	66	73	67	84	13.33	3	w_invoicereceipt	http://www.invoice4u.co.il/Public/w_invoicereceipt.asmx?wsdl
212.5	100	1.5	100	73	78	80	1	90	K4TAirSellWS	http://ws.keyfortravel.com/webservices/K4TAirSell.asmx?wsdl
143	99	16.6	100	73	78	84	42	94	ICD9Drug	http://www.webservicex.com/icd9drug.asmx?WSDL
121.91	91	13.6	97	67	100	77	0.98	62	HR-XML_x0020_Validation_x0020__x0028_2004-08_x0020_release_x0029_	http://testbed.hr-xml.org/validate200408withWebForms.asmx?WSDL
246	86	8	86	73	78	80	74.5	91	Postcode_x0020_Finder	http://www.tarrantit.com/tarrantit/Pcode.asmx?wsdl
126.4	89	18.9	96	73	78	84	1.2	36	UnitConversions	http://psg.synergex.com/WebServices/UnitConversions.asmx?wsdl
254	84	1.9	85	73	89	75	7	3	WemCarts	http://www.alapage.com/webservices/putcartSoap.php?wsdl
38	95	2.1	99	73	78	84	1.5	6	MathService	http://www.dotnetjunkies.com/quickstart/aspplus/samples/services/MathService/VB/MathService.asmx?WSDL
107.83	73	8.5	73	83	50	91	2.5	63	lu	http://www.cs.fsu.edu/~engelen/lu.wsdl
448	83	13.8	84	73	100	75	4	62	SMART	http://smart.embl.de/webservice/SMART_webservice.wsdl
171.68	38	8.7	39	78	50	89	13.36	9	demoService	http://www.4s4c.com/wsdl/demo2.wsdl
130.33	94	4.5	95	78	33	89	3.5	11	Interop	http://mssoapinterop.org/stk/LoggedInterop1999.wsdl
303	83	26.9	84	83	89	91	1	2	ServicioSuma	http://petra.euitio.uniovi.es/%7Elabra/ws/suma.php?wsdl
4098	97	4.7	98	80	100	87	1	65	HelloService	http://server.ics.lu.se/erdis/student1/Hello.asmx?wsdl
148	94	17.1	98	73	100	80	2.5	1	SentencesService	http://wortschatz.uni-leipzig.de/axis/services/Sentences?wsdl
438	93	8.6	98	67	78	77	0.73	88	XigniteReleases	http://www.xignite.com/xreleases.asmx?WSDL
301.17	85	3.4	85	53	89	66	79.6	4	AnalysisWSAppLabImplService	http://www.ebi.ac.uk/soaplab/emboss4/services/phylogeny_distance_matrix.fneighbor?wsdl
258.5	78	10.7	78	73	89	84	2.25	5	countryip	http://www.senzaspam.com/countryip.asmx?WSDL
65	99	31.6	100	80	89	65	21	42	Statistics	http://www.strikeiron.com/scripts/statistics.asmx?wsdl
65	67	5.6	68	73	89	84	23.7	5	NavFunctions	http://www.bitstorm.com/WSNavFunctions/NavFunctions.asmx?wsdl
393.25	78	7.5	78	67	89	72	62.75	11	FXWSService	http://www.newyorkfed.org/markets/fxrates/WebService/v1_0/FXWS.wsdl
280.6	91	0.9	97	67	100	82	39.4	12	pasteseqService	http://www.ebi.ac.uk/soaplab/emboss4/services/edit.pasteseq.derived?wsdl
116.33	46	9.2	46	83	89	91	4.83	2	DistanceService	http://webservices.imacination.com/distance/Distance.jws?wsdl
37	71	21.3	72	73	78	84	3	4	XarayaSoap	http://esavo.esa.int/ws.php?wsdl
138.68	91	11.8	97	60	78	79	0.74	95	ComputeDateTimeSpan	http://www.wwv-it.com/DateTimeSpan/ComputeDateTimeSpan.asmx?wsdl
114	86	11.3	95	73	78	84	6.33	1	GoogleSearchService	http://theblackonion.iespana.es/mt/lib/mt/googlesearch.wsdl
188.25	88	1.7	96	58	100	75	9.75	4	ChebiWebServiceService	http://www.ebi.ac.uk/webservices/chebi/webservice?wsdl
42.7	67	7.6	68	67	89	72	2.3	41	LM_GIS	http://www.multispeak.org/interface/30j/30_LM_GIS.asmx?wsdl
338.74	82	0.7	83	53	89	66	85.31	7	AnalysisWSAppLabImplService	http://www.ebi.ac.uk/soaplab/emboss4/services/nucleic_rna_folding.vrnaevalpair?wsdl
4740.76	93	0.8	98	67	78	82	23.14	7	wsReqSender	http://www.zhd.ru/WEBServices/WSRequests.asmx?WSDL
125.5	86	21.3	86	73	89	84	2	59	MSInfoService	http://www.eggheadcafe.com/webservices/msinfoservice/msinfoservice.asmx?wsdl
3439.83	66	1.6	67	73	89	75	157.5	6	BlastbtService	http://staff.vbi.vt.edu/pathport/services/wsdls/clusterblast.wsdl
1918.4	51	3	52	83	89	91	31.8	7	WaterService	http://www.vbi.vt.edu/~pathport/services/wsdls/water.wsdl
240.25	78	9.1	79	73	89	80	2.25	10	Rss_Upload	http://www.ras.ru/RSS_upload.asmx?WSDL
84.25	90	16.3	97	67	78	72	42	35	ADQLTranslator	http://openskyquery.net/ADQLTranslator/ADQLTrans.asmx?wsdl
191	83	21	84	67	89	72	12	37	wsdl	http://sugartech.co.za/soap/wsdlserver.php?wsdl
405.14	91	7.9	97	73	78	80	2.71	94	SearchEngine	http://webservice.est.co.jp/zipcode/SearchEngine.asmx?WSDL
509.5	86	12.6	86	73	67	88	37	11	CustomersList	http://samples.gotdotnet.com/quickstart/winforms/Samples/Data/WebServiceBinding/CS/SimpleCustomersWebService.asmx?WSDL
298.2	98	0.9	99	67	100	82	59.4	7	prettyseqService	http://www.ebi.ac.uk/soaplab/emboss4/services/display.prettyseq.derived?wsdl
80.4	91	2.9	97	73	100	84	43.3	90	CasGroups	http://galex.stsci.edu/casjobs/CasGroups.asmx?WSDL
221.8	99	15.6	100	58	100	75	5.4	40	cpgplotService	http://genome.dkfz-heidelberg.de/menu/hobit/embapps/wsdl/cpgplot.wsdl
251.07	56	5.2	58	73	67	80	133.43	31	WebStoreService	http://www.west-wind.com/webstoresandbox/service/WebStoreConsumerService.asmx?WSDL
632	72	13.1	72	78	89	89	122.5	3	GetPersonInfoService	http://oscar.snapps.com/portal.nsf/GetPersonInfo?WSDL
374	88	10.4	96	67	78	77	0.67	95	XigniteGE	http://www.xignite.com/xGE.asmx?wsdl
374.6	51	4.3	51	73	78	84	24.2	6	POCP SOAP Interface	http://pocp.redspider.co.nz/soap.php?wsdl
787.47	95	4.5	96	58	100	75	84.6	9	CotizadorService	http://www.lacaja.com.ar/wstst/services/Cotizador/wsdl/Cotizador.wsdl
298	88	27.4	96	73	100	80	14	11	DownloadService	http://www.samsung.com/mx/support/WcmsService/DownloadService.asmx?WSDL
363	83	19.2	84	73	78	88	163	2	SZTAKI_Webster	http://szotar.sztaki.hu/webster/soaps.php%3Fwsdl
82	83	41.2	84	67	89	77	2	10	ISOcodesSOAP	http://www.siliconllama.com/services/wsdl/ISOcodesService.wsdl
564.5	97	13.4	99	73	100	84	1	12	HashClass	http://www.bs-byg.dk/hashclass.wsdl
472.8	96	10.2	99	58	100	75	6.4	36	cirdnaService	http://genome.dkfz-heidelberg.de/menu/hobit/embapps/wsdl/cirdna.wsdl
348.33	66	4.4	66	80	89	83	72.33	3	Service	http://macrowebservices.com/clients/sdg/ws/service.asmx?WSDL&v=15
750	83	7.4	84	73	100	87	3	5	RemoteOnlineReadingWS	http://rep.oio.dk/kmd.dk/energi/xml/wsdl/2005/07/05/RemoteOnlineReadingWS.wsdl
134	83	26.8	84	78	78	89	4	2	GroupsFinderService	http://www.epfl.ch/groups3.wsdl
121	87	22.6	95	67	100	83	9	4	Compound1	http://mssoapinterop.org/stkv3/wsdl/Compound1.wsdl
190	95	1.1	98	73	100	84	6	38	fuzznucService	http://genome.dkfz-heidelberg.de/menu/hobit/embapps/wsdl/fuzznuc.wsdl
300	94	27.2	98	73	100	80	14	9	DownloadService	http://www.samsung.com/uk/support/WcmsService/DownloadService.asmx?wsdl
243.02	90	4.2	90	53	89	66	56.36	6	protein_2d_structure__hmomentService	http://www.ebi.ac.uk/soaplab/services/protein_2d_structure.hmoment.derived?wsdl
376.64	100	7.3	100	67	100	82	3.28	83	Validator	http://www.softwaremaker.net/webservices/swm/validator/validator.asmx?WSDL
237.33	63	4.3	64	67	89	72	120	59	Query	http://arcweb.esri.com/services/v1/Query.wsdl
303.65	85	3.4	85	53	89	66	86.35	7	AnalysisWSAppLabImplService	http://www.ebi.ac.uk/soaplab/emboss4/services/nucleic_gene_finding.wobble?wsdl
86.27	55	12	55	60	78	69	45.25	91	PhoneNotify	http://ws.cdyne.com/notifyws/phonenotify.asmx?wsdl
226.6	95	15.5	98	73	100	84	6.6	42	diffseqService	http://genome.dkfz-heidelberg.de/menu/hobit/embapps/wsdl/diffseq.wsdl
230.89	79	11	79	60	89	69	4.11	9	JoeGustavServerService	http://85.10.210.46:8989/joegustav/services/JoeGustavServer?wsdl
129.33	95	15.9	98	73	100	84	1	32	QuoteMachine	http://quotes2.collutions.com/_vti_bin/QuoteMachine.asmx?WSDL&
338	66	4.5	66	80	89	83	65.08	4	Service	http://macrowebservices.com/clients/sdg/ws/service.asmx?WSDL&v=8
290.22	85	2.9	86	53	89	66	82.7	11	AnalysisWSAppLabImplService	http://www.ebi.ac.uk/soaplab/emboss4/services/protein_composition.charge?wsdl
182	100	29.2	100	80	100	87	1	31	Securlogin	http://195.68.94.163:8001/WS_SecurLogin.asmx?WSDL
67	86	41	95	73	100	84	5	3	StockQuoteServiceService	http://piv-login2.osc.edu/axis/services/stock-wss-01?wsdl
152.56	94	17.7	98	73	78	80	18	35	Admin	http://voservices.net/filter/ws_v2_1/admin.asmx?WSDL
842.33	93	7	98	73	100	84	109.66	77	CBRFSearchSystem	http://www.cbr.ru/CBRFQuery/query.asmx?WSDL
284.13	84	3.3	85	53	89	66	72.35	4	AnalysisWSAppLabImplService	http://www.ebi.ac.uk/soaplab/emboss4/services/protein_composition.pepwindow?wsdl
80	99	36.3	100	80	100	87	13	3	Service1	http://atisdemo.mitretek.org/atisdemows/getatisdata.asmx?wsdl
175	86	15.1	86	67	89	77	47.5	90	Cryptarithm	http://www.quisque.com/fr/chasses/crypto/crypta.asmx?WSDL
106.77	12	13	12	60	89	69	8.92	92	lmapi	http://lists.sfcg.org/soap/wsdl
200	91	30	97	80	100	87	12	6	SerClsWSPasarelaPINPADService	http://sas-d.sermepa.es/TPV_PC/wsdl/SerClsWSPasarelaPINPAD.wsdl
151.6	50	7.9	51	58	78	75	4.6	86	executor	http://www.grid.tsl.uu.se/software/super-exec/xml/executor.wsdl
257.4	89	13.9	96	73	100	84	11.6	32	splitterService	http://genome.dkfz-heidelberg.de/menu/hobit/embapps/wsdl/splitter.wsdl
186	78	11.4	78	67	89	72	37.5	3	AMIWebServiceService	http://www.usatlas.bnl.gov/~dladams/dial/releases/1.20/dial/dial_ws_ami/gsoap/dial_ws_ami.wsdl
384.4	90	1.9	96	73	100	84	49.2	9	fdolpennyService	http://www.ebi.ac.uk/soaplab/emboss4/services/phylogeny_discrete_characters.fdolpenny.derived?wsdl
227.62	8	6.9	8	67	89	72	5.01	11	AllegroWebApiService	http://webapi.allegro.pl/uploader.php?wsdl
213	96	17.1	99	73	78	62	108	2	news_xml_service	http://www.newsxpc.com/news-xml-service.asmx?wsdl
240.4	88	1.9	96	73	100	84	5.2	35	codcmpService	http://genome.dkfz-heidelberg.de/menu/hobit/embapps/wsdl/codcmp.wsdl
1036.2	87	3.8	95	33	78	59	11.48	8	GSXWS	http://gsxut.apple.com/gsxws.wsdl
77	83	33.3	84	78	89	89	3	11	SecureLogin	http://www.vmrc.org/VMRCPortal/Global/SecureLogin.asmx?WSDL
117	88	11	96	73	78	84	7.33	2	GoogleSearchService	http://www.ice.urv.es:8080/packages/google/GoogleSearch.wsdl
101	87	34.7	95	73	100	84	2	34	Translate	http://su.nottingham.ac.uk/~rugby/translate.wsdl
206.4	94	2.4	98	58	100	75	7.6	42	tmapService	http://genome.dkfz-heidelberg.de/menu/hobit/embapps/wsdl/tmap.wsdl
111.08	86	13.6	86	53	89	66	13.32	25	ProDA_WebServices	http://mahour.usc.edu/proda/WebServices.asmx?WSDL
226	85	9.3	95	60	100	69	67	9	EchoStringWSRoutingSvc	http://www.whitemesa.net/wsdl/wm_ws-rp_end.wsdl
205.4	100	0.7	100	73	100	84	5.2	41	skipseqService	http://genome.dkfz-heidelberg.de/menu/hobit/embapps/wsdl/skipseq.wsdl
48.35	10	14.9	10	67	78	82	2.92	4	VipWebService	http://vip8prod.messe-berlin.de/vip8_1/config/webservices/VipWebService.wsdl
124.67	85	16.6	95	73	78	88	48.34	2	Award	http://rnsdemo.rnsolutions.com/dcis/wsdl/GUIServices/DataCollection/contracts/1.2/Award.wsdl
113	100	11.3	100	73	78	84	6.67	8	GoogleSearchService	http://etna.int-evry.fr/cours/WebServices/TP_WS/Axis/TP_Google/GoogleSearch.wsdl
139.08	65	11.7	65	60	78	62	61.5	41	HotelsService	http://ws1.touricoholidays.com/HotelsService.asmx?wsdl
74	32	2.3	33	80	78	78	2.42	62	JSRMService	http://lqcd.jlab.org/wsdl/jsrm-glue.wsdl
156	92	2.5	97	60	100	69	26	32	GeoPointService	http://ws.strikeiron.com/DnBGeoPoint?WSDL
181.43	91	2.4	97	73	100	80	11.14	42	Photoserver	http://www.inphoto.cz/Service/PhotoServer.asmx?WSDL
230.91	99	10.7	100	67	100	82	20.32	88	WebAcsWS	http://premier.cdms.net/webACS/webACSWS.asmx?wsdl
83.33	98	2.1	100	80	78	87	1.33	66	TNM_Gazetteer_Service	http://gisdata.usgs.net/XMLWebServices/TNM_Gazetteer_Service.asmx?wsdl
716	54	3.9	54	67	78	82	62.12	6	KEGG	http://soap.genome.ad.jp/KEGG.wsdl
379.6	89	11	96	73	100	84	6	38	eprimer3Service	http://genome.dkfz-heidelberg.de/menu/hobit/embapps/wsdl/eprimer3.wsdl
1122	51	3.3	51	73	78	84	1032.6	10	SQLDataInterop	http://www.soapclient.com/interop/InteropB.wsdl
42.15	56	10.4	56	60	89	69	1.32	37	GIS_CB	http://www.multispeak.org/interface/30j/16_GIS_CB.asmx?wsdl
208.8	94	1.9	98	73	100	84	6.6	40	prettyseqService	http://genome.dkfz-heidelberg.de/menu/hobit/embapps/wsdl/prettyseq.wsdl
114.67	93	10.8	98	73	78	84	6	6	GoogleSearchService	http://www.update.uu.se/~adde/mt/lib/MT/GoogleSearch.wsdl
164.33	95	15.2	98	73	78	84	13.33	9	EnvioSMS	http://www.ctme.deusto.es/enviarSMS/enviosms.asmx?wsdl
135	83	29.7	84	80	100	72	2	57	QualificationWarranty	http://www.pq-verein.de/wsdl/warrantyCancel.wsdl
181.42	85	2.5	95	89	78	93	2.59	8	eUtilsService	http://www.ncbi.nlm.nih.gov/entrez/eutils/soap/eutils_lite.wsdl
323.5	56	10.5	56	83	89	91	14	2	RsomService	http://www.vbi.vt.edu/~pathport/services/wsdls/rsom.wsdl
341.4	86	1.9	95	58	78	75	27.6	3	siggenService	http://www.ebi.ac.uk/soaplab/emboss4/services/protein_3d_structure.siggen.derived?wsdl
216	93	9.5	98	58	89	69	18	10	EAnalyzer	http://tvazteca.viajez.com/WServicesDev/EAnalyzer?WSDL
303.33	73	3.7	74	73	78	84	0.33	12	OSSIWS	http://fun.xocomp.net/OSSI/OSSIWS/Default.asmx?wsdl
118.33	91	11.1	97	73	78	84	7	3	GoogleSearchService	http://www-inf.int-evry.fr/cours/WebServices/TP_WS/Axis/TP_Google/GoogleSearch.wsdl
1034.43	32	3.1	33	60	78	79	931.07	5	interopLabEchoHeader	http://soapclient.com/interop/interopC.wsdl
38	71	21.1	72	73	78	84	2	2	XarayaSoap	http://rural.edu.ro/ws.php?wsdl
435.33	21	4.2	22	33	89	59	10.77	8	PassportService	http://passport.sme.gov.cn/services/Passport?wsdl
116	99	24.5	100	60	100	69	14.5	33	Search	http://ws.strikeiron.com/idEXEC/idexec1_0?WSDL
157	90	11.3	97	60	100	74	61	1	DNS	http://ws.strikeiron.com/relauto/iplookup?WSDL
237.36	59	7.7	60	73	78	84	2.5	89	ExchangeRates	http://www.gama-system.com/webservices/exchangerates.asmx?wsdl
305	83	26.9	84	83	89	91	1	12	ServicioSuma	http://petra.euitio.uniovi.es/~labra/ws/suma.php?wsdl
1030.67	63	6	64	73	89	75	4	58	GeoCode_Service	http://geocoder.us/dist/eg/clients/GeoCoder.wsdl
2175.17	47	2.3	48	73	100	84	1.84	5	HomeWorkService	http://www.travelwithjan.com/thaisky/rsu/cit695/homework.asmx?wsdl
150	56	11	56	83	89	91	0.5	92	MultipleAlignment	http://projects.mi.fu-berlin.de/hobit/MultipleAlignment.wsdl
280.8	91	2.4	97	58	100	75	42.2	9	findkmService	http://www.ebi.ac.uk/soaplab/emboss4/services/enzyme_kinetics.findkm.derived?wsdl
122	63	9.6	63	80	100	87	2.33	4	ExchangeRateService	http://www-128.ibm.com/developerworks/webservices/library/ws-jsrart/Sample.wsdl
1377.55	88	1.6	88	73	78	84	41.37	6	WSWUBlastService	http://www.embl-ebi.ac.uk/Tools/webservices/wsdl/WSWUBlast.wsdl
373.08	66	2.3	67	80	89	83	50	1	Service	http://macrowebservices.com/clients/sdg/ws/service.asmx?WSDL&v=6
211.75	59	1.1	60	67	78	72	6	33	HBObauprodukte	http://www.heinzebauoffice.de/bauprodukte/soap.server.php?wsdl
274.78	85	3.5	85	53	89	66	69.26	8	AnalysisWSAppLabImplService	http://www.ebi.ac.uk/soaplab/services/nucleic_gene_finding.wobble?wsdl
154	86	5.6	86	73	67	84	113	34	PostcodeService	http://ssw.com.au/PostcodeWebService/PostcodeService.asmx?wsdl
145	83	8.9	84	73	89	75	11	7	showmyip	http://www.showmyip.com/soap/server.php?wsdl
407	9	5	9	60	89	69	7.63	32	soap4buildwsdl	http://www.4build.com/4build_rn/psoap/soap4buildwsdl.php?wsdl
156.29	93	0.8	98	60	100	74	52.29	4	SMSTextMessaging	http://ws.strikeiron.com/globalsmspro2_5?WSDL
132.5	95	1.8	98	60	100	74	48	10	ElectronicDataAssistance	http://ws.strikeiron.com/RealEDA/RealEDA?WSDL
193	94	5	98	60	100	79	60.5	1	USGeocoding	http://ws.strikeiron.com/USGeocoding?WSDL
43.12	63	4.6	63	67	89	72	2.18	37	CH_CB	http://www.multispeak.org/interface/30j/14_CH_CB.asmx?wsdl
198.83	76	0.7	76	73	78	80	30.33	39	GeoBrokr	http://www.zipmgr.com/GeoBrokr.asmx?wsdl
304.44	97	9.2	99	67	100	77	9	61	TerraService	http://terraserver-usa.com/TerraService2.asmx?WSDL
162.8	51	4.3	51	58	78	75	6.8	93	executor	http://grid.tsl.uu.se/software/super-exec/xml/executor.wsdl
284.95	61	5.2	61	60	78	69	101.19	86	Order	http://xgatetest.thevisp.co.uk/Webservice/Services/Order.asmx?wsdl
333.5	68	3	68	73	89	84	2.9	40	gcat	http://dp2003.com/dp2libraryws/gcat.asmx?wsdl
219	94	1.2	98	73	100	84	6.8	42	seqmatchallService	http://genome.dkfz-heidelberg.de/menu/hobit/embapps/wsdl/seqmatchall.wsdl
184	93	6.3	98	73	100	84	0.5	3	Curs	http://www.infovalutar.ro/curs.asmx?WSDL
282	85	3.7	86	53	89	66	69.7	2	AnalysisWSAppLabImplService	http://www.ebi.ac.uk/soaplab/emboss4/services/nucleic_translation.backtranambig?wsdl
415.93	95	7.3	95	67	100	77	10.29	60	MapImage	http://arcwebstg.esri.com/services/v2006/MapImage.wsdl
176	83	15	84	73	89	84	18	57	NetToolsService	http://www.flash-db.com/services/ws/flashNetTools.wsdl
175.5	86	12.4	95	73	100	80	3.5	4	CooccurrencesService	http://wortschatz.uni-leipzig.de/axis/services/Cooccurrences?wsdl
156.75	78	9	78	73	89	84	3.5	91	Conversor	http://www.elguille.info/Net/WebServices/CelsiusFahrenheit.asmx?wsdl
195	94	9.5	94	73	78	62	60.64	8	SkyNodeWS	http://skyservice.pha.jhu.edu/SkyNode/TWOMASS/SkyNodeWS.asmx?WSDL
277.2	85	1.6	95	73	100	84	6.4	32	noreturnService	http://genome.dkfz-heidelberg.de/menu/hobit/embapps/wsdl/noreturn.wsdl
189.5	94	3.8	98	73	89	62	1.5	5	Servicio_saneamiento	http://eriste.aragob.es/webServiceSaneamiento/Saneamiento.asmx?WSDL
176.67	96	3.5	99	60	100	79	61.34	82	Hill	http://ws.strikeiron.com/Quisque/Hill?WSDL
143.67	100	1.8	100	60	100	74	48.67	9	UKAddressVerification	http://ws.strikeiron.com/UKAddressVerification?WSDL
99.66	97	15.5	98	67	78	82	22.63	5	ConferenceService	http://www.dsmsystem.com/conference/conference?WSDL
429.81	26	2.6	26	78	78	89	236.93	7	SubscriptionService	http://rep.oio.dk/OIO%20services/SubscriptionService.wsdl
142	89	6.8	96	73	78	84	11	6	GoogleSearchService	http://www-personal.umich.edu/~mlapp/595/GoogleSearch.wsdl
299.83	85	2.2	86	53	89	66	100.74	9	AnalysisWSAppLabImplService	http://www.ebi.ac.uk/soaplab/services/nucleic_profiles.prophet?wsdl
631	83	15	84	58	100	80	292	8	TrWSEm	http://www.hacienda.go.cr/ticatest/consultas/atrwsem.aspx?wsdl
284	91	3.7	97	73	78	80	28	95	K4THotelSellWS	http://ws.keyfortravel.com/webservices/K4THotelSell.asmx?wsdl
160.64	59	7.9	60	73	67	80	1.69	56	ServicioVisualizacion	http://www.geoservicios.com/V2.0/sv/sv.asmx?wsdl
332.5	71	11.8	72	83	89	91	4.5	39	RefSeq	http://xml.nig.ac.jp/wsdl/RefSeq.wsdl
259.6	97	0.9	99	67	100	82	59.2	1	cutseqService	http://www.ebi.ac.uk/soaplab/emboss4/services/edit.cutseq.derived?wsdl
158	99	25.3	100	60	89	69	26	11	XMLPortalService	http://www.lexel.com/EnvGXLogin/html/XMLPortal.html
261.6	91	1.1	97	73	100	84	5.4	38	newseqService	http://genome.dkfz-heidelberg.de/menu/hobit/embapps/wsdl/newseq.wsdl
315	100	1	100	67	100	82	39.6	6	vrnaevalService	http://www.ebi.ac.uk/soaplab/emboss4/services/nucleic_rna_folding.vrnaeval.derived?wsdl
162.5	92	12.3	97	73	100	80	5	2	LeftCollocationFinderService	http://wortschatz.uni-leipzig.de/axis/services/LeftCollocationFinder?wsdl
142.56	60	7.9	61	73	67	80	86	93	CasUsers	http://casjobs.sdss.org/CasJobs/CasUsers.asmx?wsdl
388.25	57	1.1	59	67	89	72	237.25	85	PlaceFinderSample	http://arcweb.esri.com/services/v2/PlaceFinderSample.wsdl
223.67	63	5.1	63	73	89	75	20.67	40	hellowsdl2	http://www.scottnichol.com/samples/hellowsdl2.php?wsdl
75.25	56	8	56	83	89	91	20.5	12	GlimmermService	http://www.vbi.vt.edu/~pathport/services/wsdls/glimmerm.wsdl
241.2	100	1.1	100	73	100	84	6.6	33	pepstatsService	http://genome.dkfz-heidelberg.de/menu/hobit/embapps/wsdl/pepstats.wsdl
299.36	99	9.7	100	67	100	77	0.93	7	WSUser	http://www.upcplus.com/BackEnd/User/User.asmx?wsdl
300.54	40	4	40	60	78	54	23.93	9	Lists	http://www.wssdemo.com/_vti_bin/lists.asmx?wsdl
159.29	41	6.6	41	60	78	69	44.61	66	SimpleTest	http://mssoapinterop.org/asmx/simple.asmx?WSDL
144	89	1.9	96	80	67	83	38.33	8	PopulationWS	http://www.abundanttech.com/webservices/population/population.wsdl
179.6	61	7.2	61	78	89	89	34.8	10	MessageServerService	http://sharifibrahim.com/2005/networking/chat.wsdl
155	52	2.2	52	42	78	74	25.8	1	InteropServiceBService	http://www.mssoapinterop.org/remoting/ServiceB.soap?wsdl
193	83	26.2	84	80	100	83	3	4	RSSValidator	http://feedvalidator.org/RSSValidator.wsdl
220.6	96	1.3	99	73	100	84	6.2	39	garnierService	http://genome.dkfz-heidelberg.de/menu/hobit/embapps/wsdl/garnier.wsdl
257.45	13	4.3	13	60	78	74	108.52	40	XmlDemoService	http://ip.tm.uni-karlsruhe.de/demo/DemoService/Service.asmx?WSDL
71.54	18	4.3	18	60	78	79	8.54	9	AmazonSearchService	http://soap-eu.amazon.com/schemas3/AmazonWebServices.wsdl
311.8	93	12.1	98	58	100	75	7.8	42	octanolService	http://genome.dkfz-heidelberg.de/menu/hobit/embapps/wsdl/octanol.wsdl
221	87	1.2	95	73	100	84	6	42	entretService	http://genome.dkfz-heidelberg.de/menu/hobit/embapps/wsdl/entret.wsdl
136.25	78	3.2	79	73	78	84	19.25	11	WebServices	http://www.garlen.net/WebServices.asmx?wsdl
536.25	56	7.1	56	83	89	91	3	2	PathwayService	http://pathport.vbi.vt.edu/services/wsdls/pathway.wsdl
572	83	14.8	84	83	89	91	6	40	BlastDemo	http://xml.nig.ac.jp/wsdl/BlastDemo.wsdl
191.83	73	3.6	74	73	89	84	2.66	62	ServicioVisualizacion	http://www.geoservicios.com/V1.0/sv/sv.asmx?wsdl
352.4	55	4.9	56	67	78	77	76.78	87	BillingSystemCall	http://www.newcomer.de/WebServices/BillingSystem/Call/index.asmx?wsdl
138.5	100	2	100	73	78	84	2	95	DOTSGeoPinPoint	http://trial.serviceobjects.com/gpp/GeoPinpoint.asmx?WSDL
535	78	0.2	79	53	89	66	191.8	7	AnalysisWSAppLabImplService	http://www.ebi.ac.uk/soaplab/emboss4/services/protein_motifs.emast?wsdl
242	71	11.9	72	73	89	75	5	6	MorphologicalAnalysis_frontendService	http://trans.nict.go.jp/axis/services/MorphologicalAnalysis?wsdl
121	98	22.3	99	73	100	84	3	9	RetHeaderService	http://www.whitemesa.net/r3/InteropTestheaders.wsdl
169	83	21.9	84	83	89	91	37	6	VersionService	http://link.caseport.de/axis/services/Version?wsdl
38	71	1.9	71	67	89	77	0.88	38	SCADA_LM	http://www.multispeak.org/interface/30j/3_SCADA_LM.asmx?WSDL
130.52	16	3.5	17	42	100	69	16.52	88	SforceService	http://www.gokul.com/private/sforcepartner.wsdl
311.57	63	6.1	63	73	78	84	35.5	26	IPS	http://www.wopos.com/webservice/ips.asmx?wsdl
98	85	1.3	95	73	78	80	1.5	92	DOTSPhoneAppend	http://ws2.serviceobjects.net/pa/phoneappend.asmx?wsdl
276.5	94	9.3	98	83	89	91	3	9	CalcAsyncService	http://www.opensoap.jp/package/samples/CalcAsync/CalcAsyncService.wsdl
144.88	57	7.7	58	67	78	82	13.19	61	erez3	http://images2.bonhams.com/erez3/erez?cmd=expand&vtl=soap/erez3.wsdl
106	95	5.5	99	73	100	84	28	1	SMS	http://ws.acrosscommunications.com/SMS.asmx?WSDL
185	71	13.6	72	67	89	72	5.5	3	SplitsTreeImplementationService	http://bibiserv.techfak.uni-bielefeld.de/wsdl/SplitsTree.wsdl
242.67	99	9.6	100	73	100	80	45	5	YourHost	http://www.esynaps.com/webservices/YourHostInfo.asmx?WSDL
420.33	100	3.3	100	73	100	80	131.66	8	AirportDelayService	http://www.pathfinder-xml.com/development/WSDL/AirportDelayService.wsdl
609.4	91	1.1	91	73	100	84	26	35	wossnameService	http://genome.dkfz-heidelberg.de/menu/hobit/embapps/wsdl/wossname.wsdl
257.8	85	1	95	58	100	75	5.8	31	tmapService	http://genome.dkfz-heidelberg.de/menu/hobit/embapps/wsdl/tmap.wsdl
53	83	14.5	84	73	100	84	2	7	ExceptionCollectionService	http://www.exceptioncollection.com/ExceptionCollectionService.asmx?wsdl
97.4	51	3.3	52	42	78	62	2	9	BuchungService	http://www.ibr.cs.tu-bs.de/users/fischer/ws-buch/beispiele/11/b2b.org/buchung.wsdl
118.64	80	1.7	81	53	67	76	6.43	11	Interop	http://mssoapinterop.org/stk/InteropTyped.wsdl
266	97	10.3	99	73	100	84	51	93	HAPWSClass	http://lpis.csd.auth.gr/systems/HAP-WS.wsdl
183.57	99	13	100	73	78	80	7.57	95	Tiscali_x0020_Security_x0020_Services	http://webservices.tiscali.com/SecurityServices.asmx?wsdl
163	90	3.3	97	67	78	72	25	1	ReverseGeocodingService	http://www.viamichelin.com/ws/services/ReverseGeocoding?wsdl
785	83	10.8	84	83	78	91	46	3	SMSWS	http://smsinter.sina.com.cn/ws/smswebservice0101.wsdl
170	91	28.6	97	80	100	87	1	3	SerClsWSConsultaService	http://sas-d.sermepa.es/TPV_PC/wsdl/SerClsConsultasSOAPv2d0.wsdl
361	50	6.5	51	67	100	77	181.6	9	DisponibilitaOutsourcerService	http://xml.worldstartel.it:8080/ws/wsdl/DisponibilitaOutsourcerSoap.wsdl
192.47	26	3	27	53	78	66	35.74	12	FileStoreService	http://software.astrogrid.org/schema/vo-space/FileStore/v0.1/FileStore.wsdl
285.3	69	1.6	69	73	67	84	2.2	63	ServicioNomenclator	http://www.geoservicios.com/V2.0/sn/sn.asmx?wsdl
307.2	93	12.7	98	73	100	84	11	41	needleService	http://genome.dkfz-heidelberg.de/menu/hobit/embapps/wsdl/needle.wsdl
400.57	16	4.3	16	67	89	72	94.86	87	Service2	http://rsdn.ru/ws/service2.asmx?wsdl
429.5	100	4.2	100	73	100	80	37.75	59	LandmarkService	http://terraservice.net/LandmarkService.asmx?WSDL
243	89	7	90	67	100	77	49.11	10	AWSECommerceService	http://webservices.amazon.com/AWSECommerceService/2005-07-26/UK/AWSECommerceService.wsdl
1134.14	62	1.9	63	73	89	80	1.32	92	FileService	http://d-platform.com/filews/filews.asmx?wsdl
448.67	65	1.1	66	73	100	80	127.34	64	PlaceFinderSample	http://arcweb.esri.com/services/v2006/PlaceFinderSample.wsdl
213	91	9.4	97	73	100	80	3.67	11	interopDocSvc	http://www.whitemesa.net/wsdl/interopdoc.wsdl
2967	90	5.1	97	73	78	84	41	32	BarCode	http://www.webservicex.net/barcode.asmx?WSDL
192.25	89	11	89	78	78	89	1	65	CalcService	http://services.roesweb.nl/Calc.wsdl
392.5	91	6.3	97	73	78	84	89.75	1	OHRwurmSearchService	http://ohrwurm.net/soap/search/OHRwurmSearch.wsdl
108.8	90	18.1	97	73	78	80	0.8	92	DOTSFraudProtection	http://ws2.serviceobjects.net/fp/FraudProtection.asmx?WSDL
90	97	29.1	99	73	100	84	25	12	TextGraphic	http://authors.aspalliance.com/chrisg/tools/textgraphic.asmx?wsdl
214	88	3.7	96	73	100	84	23	88	BarCode	http://webservicex.net/genericbarcode.wsdl
111.2	93	16.9	98	67	78	77	0.4	96	XigniteOFAC	http://www.xignite.com/xOFAC.asmx?wsdl
347.67	47	2.1	48	78	89	91	8.34	32	AOSIFWSService	http://www.aaiedu.hr/fws/fws.wsdl
473	91	12.4	97	73	78	84	184	4	Quotes	http://www.bbits.co.uk/webservices/quotes.asmx?WSDL
4232	98	4.7	98	73	100	84	14	6	xfrx	http://www.eqeus.net/x.net/xfrx.asmx?wsdl
472.6	92	9.9	97	58	100	75	10	34	epestfindService	http://genome.dkfz-heidelberg.de/menu/hobit/embapps/wsdl/epestfind.wsdl
284.57	43	3.3	44	73	89	75	11.86	3	WDDataService	http://serwis.sgh.waw.pl/test/employeeservice.php?wsdl
227.17	90	3.7	97	73	89	62	1.34	92	NBPRates	http://waluty.k2.pl/ws/NBPRates.asmx?WSDL
1328.5	56	3.8	56	83	89	91	3.75	10	GeneidmapService	http://staff.vbi.vt.edu/pathport/services/wsdls/geneidmap.wsdl
329.5	91	16.3	97	73	100	80	128.5	5	FlightScheduleService	http://www.pathfinder-xml.com/development/WSDL/FlightScheduleService.wsdl
256.43	90	7.1	97	67	100	82	20.52	41	PersonalizationService	http://tms.kaurisystems.net/PersonalizationService_720/PersonalizationService.asmx?wsdl
165	83	9.7	84	73	89	75	23	2	showmyip_lookup	http://www.showmyip.com/soap/lookupserver.php?wsdl
1521.57	84	2.3	84	73	78	84	57.14	2	WSClustalWService	http://www.ebi.ac.uk/Tools/webservices/wsdl/WSClustalW.wsdl
183	93	11.4	98	73	89	62	58	95	RateCalculatorService	http://www.27seconds.com/USPostalService/RateCalculator/RateCalculatorService.asmx?wsdl
323	92	24.2	97	80	100	65	16	42	RNetService_v1	http://sws-challenge.org/moon/services/RNetService?WSDL
582.85	56	4.4	58	67	89	77	113.66	3	SharewareService	http://service.sharewarestarterkit.com/sharewareservice.asmx?wsdl
139.5	95	3.2	98	73	78	80	27.5	35	wsDice	http://interlockingapplications.com/gs/wsDice.asmx?wsdl
183	94	27.6	98	80	100	87	15	2	SerClsWSPasarelaPINPADService	http://sas-d.sermepa.es/TPV_PC/wsdl/SerClsPasarelaPINPADv1d0.wsdl
258.5	72	9.2	72	73	89	75	14.5	9	NPOsMedicalPaginalTranslationService	http://trans.nict.go.jp/axis/services/NPOsMedicalPaginalTranslationService?wsdl
269	95	0.9	98	67	100	82	48	5	megamergerService	http://www.ebi.ac.uk/soaplab/emboss4/services/alignment_consensus.megamerger.derived?wsdl
491.8	90	9.8	96	73	100	84	12	37	consService	http://genome.dkfz-heidelberg.de/menu/hobit/embapps/wsdl/cons.wsdl
373	94	20.3	98	80	100	87	20	4	SerClsRecolectaService	http://sis-d5.sermepa.es/iconos/wsdl/SerClsRecolecta1d0.wsdl
418.6	99	4.7	100	73	89	62	1.4	6	PTTInfo	http://www.pttplc.com/pttinfo.asmx?wsdl
229.4	98	13.9	100	73	100	84	10.4	39	sixpackService	http://genome.dkfz-heidelberg.de/menu/hobit/embapps/wsdl/sixpack.wsdl
437.8	90	7.3	97	60	89	69	256.07	4	Sisu	http://62.61.91.207/webservices/Sisu?WSDL
322	95	21.8	98	73	100	80	132	12	FlightScheduleAggregatorService	http://www.pathfinder-xml.com/development/WSDL/FlightScheduleAggregatorService.wsdl
127.2	94	20.3	98	73	78	84	15.8	3	SendCustomForm	http://www.viphousesearch.com/Apps/WebService/SendCustomForm.asmx?WSDL
297.17	86	2.4	86	53	89	66	93.52	9	AnalysisWSAppLabImplService	http://www.ebi.ac.uk/soaplab/emboss4/services/nucleic_gene_finding.showorf?wsdl
219.8	98	1.3	100	73	78	84	5.8	35	domainsweepService	http://genome.dkfz-heidelberg.de/menu/hobit/embapps/wsdl/domainsweep.wsdl
81.5	89	15	96	73	100	84	1	37	ValidationService	http://www.web-mojo.com/ssnvalidate.asmx?wsdl
233	94	14.5	98	58	100	75	11.4	34	pepinfoService	http://genome.dkfz-heidelberg.de/menu/hobit/embapps/wsdl/pepinfo.wsdl
158.67	93	11.7	98	73	100	84	0.67	61	TMorse	http://web221.area-18.server-home.net/Morse.asmx?WSDL
234.8	95	1.3	98	67	100	82	33.8	10	patmatdbService	http://www.ebi.ac.uk/soaplab/emboss4/services/protein_motifs.patmatdb.derived?wsdl
214.67	63	12.5	63	73	78	84	25.67	12	wsaTestService	http://fisheye5.cenqua.com/viewrep/~rawr=1.3/jax-wsa-sources/jaxwsa-ri/test/src/w3c/s12/etc/wsaTestService.wsdl
132	89	5	96	73	78	84	4	3	AccelerationUnit	http://www.webservicex.net/ConvertAcceleration.asmx?WSDL
1456.67	90	4.1	96	73	78	62	19	93	CasService	http://voservices.net/CasService/ws_v1_0/CasService.asmx?wsdl
411.4	93	10.8	98	58	100	75	9.4	34	pepinfoService	http://genome.dkfz-heidelberg.de/menu/hobit/embapps/wsdl/pepinfo.wsdl
117.5	89	3.2	96	73	78	84	0.5	89	USNG	http://gisdata.usgs.net/XMLWebServices/USNG.asmx?WSDL
113	83	22.3	84	83	89	91	4	9	EmptySA	http://mssoapinterop.org/asmx/WSDL/emptysa.wsdl
125.45	59	8.6	60	73	78	84	58.45	93	CasGroups	http://casjobs.sdss.org/CasJobs/CasGroups.asmx?wsdl
996	84	3	84	60	78	69	120	38	FlickrComment	http://www.imadeitlast.com/Webservices/Flickr/CommentFeed/commandAPI.asmx?wsdl
198	96	14.7	99	67	78	72	50	10	XYToPixelsService	http://www.viamichelin.com/ws/services/XYToPixels?wsdl
504.6	100	1.9	100	73	100	84	3	40	tfmService	http://genome.dkfz-heidelberg.de/menu/hobit/embapps/wsdl/tfm.wsdl
350.71	63	6.1	64	73	89	80	16.21	88	InboxServiceNoHeader	http://www.esendex.com/secure/messenger/soap/InboxServiceNoHeader.asmx?wsdl
602	99	6.6	100	73	100	84	10.33	11	FsouOffice2003Service	http://www.fsou.com/SPS/default.asmx?WSDL
1734.34	97	2.5	98	67	89	58	14.65	91	ERSWebCensusMapService	http://maps.ers.usda.gov/profiles/Web%20References/mapspreview/ERSWebCensusMapService.wsdl
100.33	87	18.6	95	73	100	80	0.66	93	AIMSAddressWebService	http://ims.jocogov.org/webservices/AddressWebService/AddressWebService.asmx?wsdl
277.25	97	7.6	99	73	100	80	90.75	2	Localita	http://www.hypercheck.it/webservices/localita.asmx?WSDL
1072.75	78	3.8	78	80	89	87	42.5	10	s_news	http://www.chuguo.cn/friend/s_news.asmx?WSDL
396.6	87	1.3	95	73	100	84	3.4	38	seealsoService	http://genome.dkfz-heidelberg.de/menu/hobit/embapps/wsdl/seealso.wsdl
137.25	92	2.7	97	73	100	84	17.75	12	TwsLoan	http://www.pine-grove.com/Services/wsLoan.asmx?WSDL
221.4	91	2.6	97	73	100	80	43.2	5	hetparseService	http://www.ebi.ac.uk/soaplab/emboss4/services/utils_database_creation.hetparse.derived?wsdl
486.5	99	5.5	100	80	89	65	60	62	PO	http://phaam.panasonic.com.my/barcode/po.asmx?wsdl
148.5	98	11.4	99	73	89	62	1	5	GFCore	http://geoserver.teletouch.com/gfcorenet/gfcore.asmx?wsdl
115	87	24.5	95	67	89	82	1	11	interopLabEchoHeader	http://mssoapinterop.org/stk/interopC.wsdl
1301.33	98	3.5	98	83	89	91	154.5	4	PhylogeneticService	http://staff.vbi.vt.edu/pathport/services/wsdls/phylogenetic.wsdl
386.5	93	11.3	98	73	89	62	69.5	91	The_x0020_Dolls_x0020_Gallery_x0020_Store_x0020__x0028_Web_x0020_Service_x0029_	http://www.aridolan.com/dollstore/InstantOrder.asmx?wsdl
51.67	98	0.8	100	73	78	84	0.67	38	TaxData	http://www.strikeiron.com/WebServices/taxdata.asmx?WSDL
222	97	14.7	99	73	100	84	8.6	41	trimestService	http://genome.dkfz-heidelberg.de/menu/hobit/embapps/wsdl/trimest.wsdl
112.75	78	6	78	73	78	84	1.75	7	TempConvert	http://www.w3schools.com/webservices/tempconvert.asmx?WSDL
540.67	75	7.3	76	83	50	91	123	65	ASPNLexer	http://aspn.activestate.com/ASPN/Cookbook/HTMLLexer/ASPNLexer.wsdl
485.67	93	7.8	98	67	78	77	1.11	97	XigniteMetals	http://www.xignite.com/xmetals.asmx?WSDL
391.6	92	10.8	97	73	100	84	12.6	35	extractfeatService	http://genome.dkfz-heidelberg.de/menu/hobit/embapps/wsdl/extractfeat.wsdl
2629.33	88	0.8	89	78	89	89	817	3	BulportWeatherService	http://services.bulport.com/weather/weather.wsdl
253.2	88	2.7	96	73	100	80	45.8	3	domainresoService	http://www.ebi.ac.uk/soaplab/emboss4/services/protein_3d_structure.domainreso.derived?wsdl
156	83	20.5	84	67	89	72	28	66	HouseofDev	http://ws.houseofdev.com/cfcs/ws.cfc?wsdl
60.47	78	9.2	79	67	100	77	4.47	11	AWSECommerceService	http://webservices.amazon.com/AWSECommerceService/2005-01-19/AWSECommerceService.wsdl
181.57	99	3.5	100	67	78	84	40	8	AppointmentServices	http://ribbs.usps.gov/files/fast/APPOINTMENTSERVICES-1.0.0-PROD.WSDL
57.32	54	10.4	54	67	89	82	1.76	40	AreasAndVolumes	http://hooch.cis.gsu.edu/bgates/MathStuff/Mathservice.asmx?wsdl
386	87	20.5	96	73	89	62	13	1	XPIWS	http://bibshare.dsic.upv.es/XPathInferer/XPIWS.asmx?WSDL
180	92	27.8	97	80	100	87	18	3	SerClsWSPasarelaPINPADService	http://sis-d.sermepa.es/TPV_PC/wsdl/SerClsWSPasarelaPINPAD.wsdl
297.8	91	0.9	97	73	100	84	6.4	40	prophecyService	http://genome.dkfz-heidelberg.de/menu/hobit/embapps/wsdl/prophecy.wsdl
137.22	96	1.6	99	73	100	84	75	36	ATMService	http://www.lyonsreg.com/webservices/atm/ATMService.asmx?wsdl
514.33	47	3	47	73	78	75	123.5	9	ContactClean	http://www.maillocate.com/soap/index.php?wsdl
84.86	87	1.9	95	73	100	80	19.86	41	WolframSearchService	http://webservices.wolfram.com/services/SearchServices/WolframSearch2.wsdl
384.5	57	5.7	59	67	89	77	24.41	95	oemsearchxmle	http://www.directories.ch/webservices/oemsearch/services/oemsearchXMLe.asmx?wsdl
124.33	96	7.7	99	80	89	65	43	97	EquipmentData	http://cgmix.uscg.mil/xml/EquipmentData.asmx?wsdl
190	83	33.2	84	80	89	83	1	7	walker_service	http://www.walkermowers.com/ws/services.wsdl
247.4	92	0.9	97	67	100	82	42.6	11	fuzztranService	http://www.ebi.ac.uk/soaplab/emboss4/services/nucleic_motifs.fuzztran.derived?wsdl
188.56	91	11.5	97	73	78	80	21.12	94	TVCaboEPG	http://webservices.tvcabo.pt/epg/epg.asmx?wsdl
184	96	12.3	99	73	100	80	5.5	11	RightNeighboursService	http://wortschatz.uni-leipzig.de/axis/services/RightNeighbours?wsdl
112	85	32.4	95	73	78	84	1	2	WSDLInteropTestListService	http://mssoapinterop.org/asmx/WSDL/WSDLInteropTestListService.wsdl
215.5	78	6.9	79	73	89	84	79	95	Hill	http://www.quisque.com/fr/chasses/crypto/hill.asmx?WSDL
228.3	7	4.8	8	67	89	72	9.07	9	AllegroWebApiService	http://webapi.aukro.cz/uploader.php?wsdl
845.18	11	2.7	11	67	89	82	655.66	86	PartnerServices	http://etourist.b-es.de/services/partnerservices.asmx?wsdl
236.3	90	4.5	90	53	89	66	56.97	5	utils_database_indexing__dbigcgService	http://www.ebi.ac.uk/soaplab/services/utils_database_indexing.dbigcg.derived?wsdl
285.57	85	3.1	86	53	89	66	71.61	3	AnalysisWSAppLabImplService	http://www.ebi.ac.uk/soaplab/emboss4/services/nucleic_cpg_islands.newcpgreport?wsdl
134	83	12	84	83	78	93	32	4	SessionCreateRQService	http://webservices.sabre.com/wsdl/sabreXML1.0.00/usg/SessionCreateRQ.wsdl
220	95	22	98	80	100	87	21	6	checkVatService	http://ec.europa.eu/taxation_customs/vies/api/checkVatPort?wsdl
125	94	24.1	98	73	89	62	2	33	RGen	http://www.mrrcomputers.cc/Applications/randomgen.asmx?WSDL
153.44	87	1.7	96	73	100	80	0.77	41	GWSRequest	http://www.gon.de/geo.webservice/gws.asmx?WSDL
345	95	2.9	98	73	100	84	48.6	3	embossversionService	http://www.ebi.ac.uk/soaplab/emboss4/services/utils_misc.embossversion.derived?wsdl
119.2	90	3.6	91	73	78	84	29	57	interop2B	http://websrv.cs.fsu.edu/~engelen/interop2B_2.wsdl
96	83	21.8	84	67	89	72	4	4	paddleService	http://www.terawave.ca/webservices/paddle.cfc?wsdl
247.4	98	2.6	100	73	100	84	43.2	8	noreturnService	http://www.ebi.ac.uk/soaplab/emboss4/services/edit.noreturn.derived?wsdl
280.5	52	0.8	52	67	89	72	163.5	82	Proximity	http://arcweb.esri.com/services/v2/Proximity.wsdl
839.5	56	3.1	57	73	89	75	78.5	40	IDEC_GeoServeis	http://www.geoportal-idec.com/gestor/webservices/idecCoordws.php?wsdl
333	99	23.2	100	73	100	80	19	1	DownloadService	http://www.samsung.com/fr/support/WcmsService/DownloadService.asmx?WSDL
80.5	88	1.1	96	73	78	62	29.5	7	DEAWebsvcClass	http://www.deanumber.com/Websvc/deaWebsvc.asmx?wsdl
1471.92	61	2.1	62	73	67	80	725.67	96	TextToImage	http://teachatechie.com/GJTTVBWebServices/TextToImage.asmx?wsdl
235.17	56	1.5	58	73	89	75	33.17	12	MNOAccessService	http://mobilenavigation.siemensvdo.com/uploadimages/MNOAccess.wsdl
209	94	14.8	98	73	100	80	24.5	33	Office	http://www.fborghi.it/Services/Office.asmx?wsdl
225.75	78	6.5	79	67	89	82	67.5	95	HeaderTimeService	http://dotnet.jku.at/buch/samples/7/header/HeaderService.asmx?WSDL
98.09	87	17.2	96	67	100	82	21.54	28	Phone	http://ws.acrosscommunications.com/Phone.asmx?wsdl
419.6	92	10.8	97	73	100	84	9.6	38	consService	http://genome.dkfz-heidelberg.de/menu/hobit/embapps/wsdl/cons.wsdl
249.5	91	7.9	97	60	100	79	84	65	EmailAddressValidator	http://ws.strikeiron.com/Dimple/EmailAddressValidator?WSDL
138.25	98	14.5	100	73	100	84	19.92	39	TextAnywhere_SMS	http://ws.textanywhere.net/ta_sms.asmx?wsdl
257	91	8.2	91	60	100	74	117.5	11	GlobalAddressVerification	http://ws.strikeiron.com/GlobalAddressVerification3?WSDL
3111.67	99	2.1	100	67	100	77	4.34	87	RadioMallWS	http://ws.strikeiron.com/RadioMallWS?WSDL
155.75	90	13.8	97	73	78	84	15.25	89	LanguageDictionary	http://pc-tambura.ipsi.fhg.de/AuthoringTools/LanguageDictionary/LanguageDictionary.asmx?WSDL
314.25	67	5.8	67	73	67	84	39.75	31	News	http://www.meetandplay.com/api/News.asmx?WSDL
1177.5	98	2.5	98	80	89	83	1083	3	WSDLInteropTestDocLitService	http://www.soapclient.com/interop/doclit.wsdl
122.27	53	6.5	53	67	89	72	81.27	9	CDASWS	http://cdaweb.gsfc.nasa.gov/WS/jaxrpc?WSDL
203	89	0.8	96	73	100	84	6	42	digestService	http://genome.dkfz-heidelberg.de/menu/hobit/embapps/wsdl/digest.wsdl
500	97	10.1	99	73	78	84	1	33	USWeather	http://www.webservicex.net/usweather.asmx?WSDL
133.62	70	4.9	70	73	89	84	2.37	5	MathService	http://samples.gotdotnet.com/quickstart/aspplus/samples/services/mathservice/cs/mathservice.asmx?wsdl
216.27	52	5.4	52	67	67	77	88.1	2	GetTradingConditions	http://www.saxobank.com/WebServices/GetTradingConditions.asmx?wsdl
158.1	61	8.6	62	73	89	84	10.7	89	TwsPLNBUpdate	http://plnb.net/uwsPLNBUpdate.asmx?wsdl
203	87	3.6	96	73	78	84	21	38	XmlTracking	http://www.baxglobal.com/xmltracking/xmltracking.asmx?wsdl
133	92	0.8	92	80	78	78	18.25	91	Notas	http://www22.brinkster.com/horaciovallejo/netpress1.asmx?wsdl
129.2	86	3.5	95	67	100	82	1.4	90	XWebFAQs	http://ws.xwebservices.com/XWebFAQs/XWebFAQs.asmx?wsdl
91	83	25.8	84	78	89	89	3	64	FaxStatus	http://www.oneoutbox.com/wsdl/FaxStatus.wsdl
1375	63	4.5	64	67	78	82	6.67	12	ITstSDNCHECKservice	http://tstsvr.achworks.com/testexec/tstsdncheck.tss/wsdl/ITstSDNCHECK
140	96	2	99	60	100	74	42.67	8	FrenchAddressVerification	http://ws.strikeiron.com/FrenchAddressVerification?WSDL#FrenchAddressVerificationSoap
194	72	14.1	72	83	89	91	6.5	11	KontoCheckService	http://www.willamowius.com/KontoCheck.wsdl
391.59	97	5.4	99	83	78	93	16.18	36	ResellerService	http://www.dangerimp.com/RetailInterface.wsdl
187.2	96	2	99	60	100	74	51.8	87	Cesar	http://ws.strikeiron.com/Quisque/Caesar?WSDL
221.53	26	4.7	26	67	100	77	170.53	10	UserManagement	http://smithbucklin.articulateglobal.com/Portal/services/UserManagement.asmx?wsdl
248.32	89	7.3	90	67	100	77	50.11	5	AWSECommerceService	http://webservices.amazon.com/AWSECommerceService/2005-03-23/FR/AWSECommerceService.wsdl
263	83	13.2	84	67	100	82	104	7	SvnAdmin	http://www.projxpert.com/Service/v1/SvnAdmin.asmx?wsdl
292.14	85	1.2	85	73	100	80	63.71	89	BDEconomicosFinancieros	http://www.banguat.gob.gt/variables/ws/BDEF.asmx?wsdl
150.33	90	1.7	96	60	100	74	49.66	6	CanadaAddressVerification	http://ws.strikeiron.com/CanadaAddressVerification4_0?WSDL
946	63	4.2	63	73	89	75	100.33	35	IDEC_GeoServeis	http://www.geoportal-idec.com/gestor/webservices/idec_ws.php?wsdl
529.33	66	1.1	66	73	100	80	73.66	56	PlaceFinderSample	http://www.arcwebservices.com/services/v2006/PlaceFinderSample.wsdl
248.6	89	1.4	96	67	100	82	45.4	7	pscanService	http://www.ebi.ac.uk/soaplab/emboss4/services/protein_motifs.pscan.derived?wsdl
226	97	14.6	99	73	100	84	11.2	34	descseqService	http://genome.dkfz-heidelberg.de/menu/hobit/embapps/wsdl/descseq.wsdl
2342.83	75	0.8	76	73	78	84	37.83	3	WSEmbossService	http://www.ebi.ac.uk/Tools/webservices/wsdl/WSEmboss.wsdl
266.87	85	4	85	53	89	66	54	9	AnalysisWSAppLabImplService	http://www.ebi.ac.uk/soaplab/emboss4/services/protein_2d_structure.garnier?wsdl
2187.5	97	0.9	99	80	78	87	23.25	36	NAICS	http://www.webservicex.net/NAICS.asmx?wsdl
131.67	88	6.9	96	73	78	84	9	8	GoogleSearchService	http://wsdl4reg.sourceforge.net/wsdls/GoogleSearch.wsdl
113.09	53	8.4	53	60	89	74	7.18	60	Round4XSDTest	http://mssoapinterop.org/asmx/xsd/round4XSD.wsdl
179.29	44	1.9	45	67	89	72	5.58	7	NewsServiceClient	http://www.latte.be/NewsServiceClient.wsdl
324	88	0.9	96	73	100	84	7	35	tfscanService	http://genome.dkfz-heidelberg.de/menu/hobit/embapps/wsdl/tfscan.wsdl
846	87	6.8	96	73	78	84	20.2	94	ICD9	http://www.webservicex.com/icd9.asmx?WSDL
133.75	89	3.4	96	60	100	74	33.75	34	MobileTextMessaging	http://ws.strikeiron.com/mobiletext_2_5?WSDL
184.5	97	4.2	99	60	100	74	71.5	21	StockQuotes	http://ws.strikeiron.com/SwanandMokashi/StockQuotes?WSDL
516.67	63	7.2	63	83	89	91	10.67	33	sms	http://www.info-me-sms.it/ws.php?wsdl
132.67	97	6.9	99	73	78	84	8.34	5	GoogleSearchService	http://angelika-fochler.gmxhome.de/PHP-Google/GoogleSearch.wsdl
230.6	97	14.2	99	73	100	84	9.6	37	tranalignService	http://genome.dkfz-heidelberg.de/menu/hobit/embapps/wsdl/tranalign.wsdl
156	72	9.4	72	73	89	84	27	65	LocationByZipService	http://www.flash-db.com/services/ws/locationByZip.wsdl
128.5	97	17	99	73	78	62	16.5	92	HolidayService	http://www.holidaywebservice.com/Holidays/HolidayService.asmx?WSDL
236.2	98	1.1	100	73	100	84	7.2	41	equicktandemService	http://genome.dkfz-heidelberg.de/menu/hobit/embapps/wsdl/equicktandem.wsdl
119	83	10.7	84	73	89	80	1	2	ExecutablePackage	http://www.l3s.de/~olmedilla/students/2006/ExecutablePackage.wsdl
322	89	23.2	96	73	100	80	22	7	DownloadService	http://www.samsung.com/es/support/WcmsService/DownloadService.asmx?WSDL
256	91	14.9	97	80	89	65	69	39	IT_x0040_Service_x0020_Webservices	http://www.itatservice.de/itatservice/itatservice2.asmx?WSDL
289.5	70	7.5	70	73	78	80	110.25	36	Users	http://api.legiomedia.com/Users.asmx?WSDL
137	86	8.6	86	73	78	84	2	8	HawleyCreditCardValidate	http://yorktown.cbe.wwu.edu/04Fall/hawleyr/A2/CreditCardValidate.asmx?wsdl
102.2	90	3.3	97	73	100	80	2.2	41	SMSMessagingService	http://ws.strikeiron.com/SMSMessagingService?WSDL
265.19	98	9.7	100	67	100	77	14.25	57	TerraService	http://terraservice.net/TerraService2.asmx?WSDL
518.8	97	9.7	99	58	100	75	8.8	40	lindnaService	http://genome.dkfz-heidelberg.de/menu/hobit/embapps/wsdl/lindna.wsdl
254.6	96	2.4	99	73	100	84	37.6	9	cathparseService	http://www.ebi.ac.uk/soaplab/emboss4/services/utils_database_creation.cathparse.derived?wsdl
428	74	1.4	75	73	78	84	11.83	97	OfficeResearch	http://www.gama-system.com/webservices/officeresearch.asmx?wsdl
230.2	89	14.6	96	73	100	84	11.2	33	coderetService	http://genome.dkfz-heidelberg.de/menu/hobit/embapps/wsdl/coderet.wsdl
336	88	12	96	73	100	84	11.6	41	wordmatchService	http://genome.dkfz-heidelberg.de/menu/hobit/embapps/wsdl/wordmatch.wsdl
628	90	20.2	97	73	100	84	17	5	engtoarabic	http://www.closerfar.com/engtoarabic.asmx?WSDL
208.6	89	0.8	96	67	100	82	42	11	vrnainverseService	http://www.ebi.ac.uk/soaplab/emboss4/services/nucleic_rna_folding.vrnainverse.derived?wsdl
312.43	88	9.6	96	72	78	89	16.36	11	MonsterBusinessGatewayService	http://schemas.monster.com/BGW3.5/WSDL/MonsterBusinessGateway-wsi-ms.wsdl
397.5	74	2.4	74	60	89	79	0.33	2	MailServicePort	http://jonathanbriggs.net/MailService.asmx?WSDL
185	83	33.7	84	80	78	83	1	10	walker_service	http://www.walkermowers.com/ws/opei/claimc.wsdl
206.4	60	6.7	61	78	89	89	7.6	1	ITicTacToeservice	http://www.ebob42.com/cgi-bin/TicTacToe.exe/wsdl/ITicTacToe
64.64	32	9.2	32	67	89	77	30	3	merchant-interface-mime	http://www.partsexpress.com/amazon.wsdl
146.43	98	1.9	99	83	78	91	1.5	6	eUtilsService	http://www.ncbi.nlm.nih.gov/entrez/eutils/soap/eutils.wsdl
333.4	97	12.1	99	73	100	84	11.2	39	tranalignService	http://genome.dkfz-heidelberg.de/menu/hobit/embapps/wsdl/tranalign.wsdl
464.17	22	3.5	23	60	78	83	124.39	6	IXMLWS2service	http://ccs.fax.de/xmlws3.exe/wsdl/IXMLWS2
582	72	8.3	72	67	78	72	153.5	2	ZELService	http://www.zoekteenlief.be/gateway/service.php?wsdl
576.71	28	1.2	29	67	89	72	1.18	5	AmbitServiceService	http://twiki.mygrid.org.uk/twiki/pub/Mygrid/TextExtraction/ambit.wsdl
61.42	80	8.6	81	67	100	77	4.95	9	AWSECommerceService	http://webservices.amazon.com/AWSECommerceService/2005-07-26/AWSECommerceService.wsdl
118.33	96	7	99	73	78	84	8.66	6	GoogleSearchService	http://search.cpan.org/src/BSTILWELL/Net-Google-1.0.1/lib/Net/Google/Services/GoogleSearch.wsdl
78	100	10	100	80	78	65	1	12	featureDetails	http://citizenatlas.dc.gov/webservices/featuredetails.asmx?wsdl
2326.29	64	1.9	64	73	78	80	7.93	7	StartService	http://www.live.com/startservice/startservice.asmx?wsdl
126	99	2.4	100	73	78	84	2	94	EmailVerify	http://www.strikeiron.com/WebServices/emailverify.asmx?WSDL
782	100	16	100	80	100	87	2	11	updater	http://stlbloggers.com/mojira/pinger/ping.asmx?WSDL
171	67	8	67	73	78	84	7.25	32	Wordml2latexService	http://www.mondorux.com/(4r2j4p55lk135d55vklr2255)/servizi/Wordml2latexService.asmx?WSDL
303	91	12.3	97	78	89	89	5	5	ISecretaryXMLBrokerservice	http://140.129.79.217/WS/WSProvider_SecretaryXMLFormBroker.exe/wsdl/ISecretaryXMLBroker
271.25	78	6.7	79	73	67	84	148	1	Amortization	http://www.burgessconsulting.com/amortization/amortization.asmx?wsdl
65	83	24.3	84	78	89	89	4	4	SecureLogin	http://www.vfri.org/VFRI-Web/Global/SecureLogin.asmx?WSDL
401.62	61	5	62	73	78	80	108	91	SmsGate2	http://sms.cellcom.co.il/SmsGate/SmsGate2.asmx?WSDL
469	98	13.1	100	67	78	77	0.67	93	XigniteArchive	http://www.xignite.com/xArchive.asmx?wsdl
155.83	92	1.1	92	73	100	80	5.66	60	AddressFinder	http://www.arcwebservices.com/services/v2006/AddressFinder.wsdl
198.8	99	1.1	100	73	100	84	8	37	newseqService	http://genome.dkfz-heidelberg.de/menu/hobit/embapps/wsdl/newseq.wsdl
1196	83	5.5	84	78	89	89	585	9	forward	http://advcentral.adventresources.com/bmwistar/forward.php?wsdl
169	83	18.9	84	80	78	87	4	11	SearchCuroCustomerService	http://int2npp.post.ch/EPPWS-web-services/wsdl/EPPWSint.wsdl
274	99	22.6	100	73	100	84	15	8	codecoloring_service	http://www.debuglab.com/research/codecoloring/codecoloring_service.asmx?wsdl
248.6	91	2.7	97	73	100	84	44.4	10	ehmmemitService	http://www.ebi.ac.uk/soaplab/emboss4/services/hmm.ehmmemit.derived?wsdl
634.4	92	2.8	97	80	100	87	41.2	34	IMSIVORY	http://gtdemo.gtsoftware.com:8080/soap/axel/soap/imssample/imsIvory?wsdl
92.59	91	17.4	97	72	78	86	1.35	1	PdsSoap	http://www.petrodatasource.com/Soap/PdsSoap.wsdl
117	91	1.8	97	73	78	84	43	4	FraudLabsWebService	http://ws.fraudlabs.com/fraudlabswebservice.asmx?wsdl#FraudLabsWebServiceSoap
197.07	26	5.2	26	53	100	66	27.27	29	ReviewRequestManager	http://rep.oio.dk/Infostructurebase/documantation/2004/09/29/reviewrequestmanager.wsdl
267.8	99	4	100	73	100	84	41.2	1	fconsenseService	http://www.ebi.ac.uk/soaplab/emboss4/services/phylogeny_consensus.fconsense.derived?wsdl
139.2	40	5.5	40	60	78	54	18.38	4	Lists	http://roberdan.officeisp.net/Marketing/_vti_bin/lists.asmx?wsdl
131	19	4.8	20	67	89	72	3	91	RenderService	http://service.mappoint.net/standard-30/mappoint.wsdl
159.62	34	0.9	35	78	89	89	3	6	IntegrationService	http://ebs.be.no/services/Integration?Wsdl
253	86	7.2	86	73	78	80	108.5	8	ConcertWebService	http://radio3.cbc.ca/services/ConcertWebService.asmx?WSDL
249	85	24.9	95	83	89	91	1	3	SoapingService	http://www.opensoap.jp/package/doc/tools/Soaping/SoapingService.wsdl
2808.33	87	2.3	95	73	78	80	0.5	5	DataTypes	http://www.learnasp.com/quickstart/aspplus/samples/services/DataTypes/VB/DataTypes.asmx?WSDL
106	86	17.6	95	73	78	62	18.91	2	SkyNodeWS	http://skyservice.pha.jhu.edu/SkyNode/TwodF/SkyNodeWS.asmx?WSDL
140	86	8.3	86	73	78	84	2	34	XmlDailyFact	http://www.xmlme.com/WSDailyXml.asmx?wsdl
1817	71	2.7	71	73	78	75	68.5	92	wsDomainDoctor	http://webservices.domaindoctor.be/wsDomainDoctor.asmx?WSDL
443.4	95	1.6	98	67	100	82	40.8	6	fpromlkService	http://www.ebi.ac.uk/soaplab/emboss4/services/phylogeny_molecular_sequence.fpromlk.derived?wsdl
241.8	94	13.6	98	73	100	84	7.8	41	msbarService	http://genome.dkfz-heidelberg.de/menu/hobit/embapps/wsdl/msbar.wsdl
355	85	2	95	50	100	72	145	4	hmomentService	http://www.ebi.ac.uk/soaplab/emboss4/services/protein_2d_structure.hmoment.derived?wsdl
267	94	1.8	98	58	100	75	7.4	31	bananaService	http://genome.dkfz-heidelberg.de/menu/hobit/embapps/wsdl/banana.wsdl
305.7	86	5.5	86	53	89	66	91.18	4	AnalysisWSAppLabImplService	http://www.ebi.ac.uk/soaplab/services/nucleic_codon_usage.cai?wsdl
246.43	85	9.7	95	53	89	66	39.73	8	AnalysisWSAppLabImplService	http://www.ebi.ac.uk/soaplab/emboss4/services/acd.acdvalid?wsdl
261	100	12.8	100	73	100	84	8.6	37	twofeatService	http://genome.dkfz-heidelberg.de/menu/hobit/embapps/wsdl/twofeat.wsdl
230.48	82	8.3	83	53	89	66	57.44	10	AnalysisWSGowlabImplService	http://www.ebi.ac.uk/soaplab/emboss4/services/testing.yeastgrid?wsdl
220.6	93	2.4	98	73	100	84	6	35	seqmatchallService	http://genome.dkfz-heidelberg.de/menu/hobit/embapps/wsdl/seqmatchall.wsdl
1422	90	3.6	90	73	78	84	19	11	WSBlastpgpService	http://www.ebi.ac.uk/Tools/webservices/wsdl/WSBlastpgp.wsdl
356.96	85	2.2	85	53	89	66	133.7	7	AnalysisWSAppLabImplService	http://www.ebi.ac.uk/soaplab/emboss4/services/phylogeny_molecular_sequence.fdnapenny?wsdl
277.6	93	2.3	98	50	100	72	44.4	2	pepwindowService	http://www.ebi.ac.uk/soaplab/emboss4/services/protein_composition.pepwindow.derived?wsdl
246.53	88	6.8	89	53	89	66	63.45	12	nucleic_cpg_islands__newcpgseekService	http://www.ebi.ac.uk/soaplab/services/nucleic_cpg_islands.newcpgseek.derived?wsdl
147	94	27	98	89	78	93	3	9	eUtilsService	http://www.ncbi.nlm.nih.gov/entrez/eutils/soap/efetch_lit.wsdl
227.2	86	2.4	95	73	100	84	6.8	39	wordcountService	http://genome.dkfz-heidelberg.de/menu/hobit/embapps/wsdl/wordcount.wsdl
375.78	83	1.3	84	53	89	66	126.87	7	AnalysisWSAppLabImplService	http://www.ebi.ac.uk/soaplab/emboss4/services/phylogeny_molecular_sequence.fprotpars?wsdl
1510.33	82	3.2	83	73	78	84	19.66	2	WSMafftService	http://www.ebi.ac.uk/Tools/webservices/wsdl/WSMafft.wsdl
329.13	85	0.4	85	53	89	66	139.74	8	AnalysisWSAppLabImplService	http://www.ebi.ac.uk/soaplab/emboss4/services/alignment_global.est2genome?wsdl
1347.91	88	2.6	88	73	78	84	28.55	2	WSWUBlastService	http://www.ebi.ac.uk/Tools/webservices/wsdl/WSWUBlast.wsdl
277.35	86	6.3	86	53	89	66	79.26	11	AnalysisWSAppLabImplService	http://www.ebi.ac.uk/soaplab/emboss4/services/edit.newseq?wsdl
258.2	91	13.6	97	58	100	75	6.8	40	dotpathService	http://genome.dkfz-heidelberg.de/menu/hobit/embapps/wsdl/dotpath.wsdl
251.8	93	2.1	98	50	100	72	33	5	tcodeService	http://www.ebi.ac.uk/soaplab/emboss4/services/nucleic_gene_finding.tcode.derived?wsdl
223.6	92	14.6	97	73	100	84	8.8	33	fuzztranService	http://genome.dkfz-heidelberg.de/menu/hobit/embapps/wsdl/fuzztran.wsdl
144.29	76	3	76	60	89	69	9.72	1	WSDBFetchServerLegacyService	http://www.ebi.ac.uk/Tools/webservices/wsdl/WSDbfetch.wsdl
287.04	84	1.6	85	53	89	66	99.04	1	AnalysisWSAppLabImplService	http://www.ebi.ac.uk/soaplab/emboss4/services/information.infoseq?wsdl
[truncated: 508 more rows]
